# Supplementary material for: Computational Identification of Transcriptional Regulators in Human Endotoxemia
Source: PLoS One. 2011 May 27;6(5):e18889. doi: 10.1371/journal.pone.0018889 (PMC3103499; doi:10.1371/journal.pone.0018889)
Supplement: Data S1 — Provide detailed results for the analysis of in vivo data, including common significant CRMs recognized, the detailed data of Figure 2, the predicted relevant TFs found, the examples of promoter profiles, and the effects of promoter lengths on the number of relevant TFs found. (XLS) [file pone.0018889.s001.xls]

## Sheet: CRMs
Selected common significant CRMs for each group of genes
Group: set of genes that belong to an expression pattern and a specific function (pathway - KEGG)
Background set: 5000 randomly selected genes
p-val = hypergeometric(group vs. background or group vs. pattern)
+: forward binding orientation; -: backward binding orientation
Common level: >=60%; Significant level: <p-value{# of genes} (see next Tab)
			In the gene battery	vs. the background set	vs. the entire corresponding pattern
Group no.	cis-regulatory modules	avg length-range:min.len-max.len.	common levels	significant levels (p-val)	corresponding p-val
1	Pattern: Early-up; Function: Apoptosis
	+HEAT__+MYT1__+SORY__-SP1F__-SP1F	399__339__445	0.75	1.28352e-07	0
	+ETSF__+SNAP__-CEBP__-IRFF	541__473__650	0.75	1.54e-07	0
	+CLOX__+SNAP__-CEBP__-IRFF	576__434__830	0.75	6.88466e-07	0
	+CLOX__+ETSF__+SORY__-SP1F__-SP1F	352__283__408	0.75	1.23206e-06	0
	+GFI1__+SORY__-MAZF	149.3333__115__210	0.75	1.23206e-06	0
	+CLOX__+ETSF__+SORY__-MAZF	285.6667__282__291	0.75	1.85846e-06	0
	+HEAT__+MYT1__+SORY__-MAZF	332.6667__256__414	0.75	2.48975e-06	0
	+HEAT__-RUSH__-SP1F__-SP1F	312.6667__269__339	0.75	2.85284e-06	0
	+BRNF__+MYT1__-E2FF__-NFKB	235.6667__140__294	0.75	3.04689e-06	0
	+CAAT__+HOXF__-RORA__-RXRF	345__243__453	0.75	5.48986e-06	0
	+HEAT__+MYT1__-E2FF__-SP1F__-SP1F	399__339__445	0.75	5.78844e-06	0
	+HEAT__+MYT1__-EKLF__-SP1F__-SP1F	427.6667__339__531	0.75	6.09762e-06	9.54153e-06
	+GFI1__+SORY__-SP1F	167.3333__125__215	0.75	7.09058e-06	9.54153e-06
	+CLOX__-RUSH__-SP1F__-SP1F	313.6667__283__365	0.75	7.09058e-06	0
	-HOXC__-IRFF__-RXRF	358.5__272__453	1	7.33668e-06	1.06808e-06
	+HEAT__+MYT1__+SORY__-SP1F	318__258__366	0.75	8.18552e-06	9.54153e-06
	+ETSF__-CLOX__-E2FF__-RUSH	272__220__367	0.75	8.57402e-06	9.54153e-06
	+CLOX__+ETSF__+SORY__-SP1F	271__236__293	0.75	8.97457e-06	0
2	Pattern: Middle-up; Function: Apoptosis
	+AP4R__-GATA__-HEAT	288__169__485	0.75	1.88423e-06	1.77868e-05
	+E2FF__+MOKF__-E2FF	333.8333__170__514	0.75	1.06154e-05	9.3178e-08
	+MOKF__-MZF1	168.6667__95__236	0.75	3.35987e-05	6.37136e-07
	+SP1F__-ETSF__-NFKB	189__110__268	0.75	3.58454e-05	1.77868e-05
	+PAX6__+SNAP	154.1667__66__260	0.75	4.28899e-05	3.81815e-05
	+MOKF__-NKXH	101.2857__37__194	0.875	4.5124e-05	2.57017e-05
	+PAX6__-ETSF__-ZBPF	271.6667__191__326	0.75	4.51652e-05	3.81815e-05
	+NKXH__-CREB__-E2FF	518.3333__403__788	0.75	6.84781e-05	0.000134897
	+MAZF__-E2FF	72.1429__32__98	0.875	9.81801e-05	6.95763e-05
	+NFKB__-CREB__-SP1F	246.1667__117__529	0.75	9.90591e-05	0.000134897
3	Pattern: Late-up; Function: Apoptosis
	+GATA__+OCT1__+OCT1__+PARF__-HOMF	378__279__554	0.7143	1.38406e-07	1.49248e-08
	+OCT1__+RORA__+TBPF__-CLOX	396.6__276__750	0.7143	5.57638e-07	3.07396e-07
	+BRNF__+GATA__+HOXF__-HOMF	314.6667__206__430	0.8571	2.36541e-06	3.55113e-08
	+GATA__+NKXH__+OCTB	286.2__190__360	0.7143	2.74185e-06	6.50164e-06
	+FKHD__+HOXF__+SORY__-EBOX	444.4__243__552	0.7143	3.14192e-06	3.07396e-07
	+ETSF__+GATA__+STAT__-HOXF	352.4__254__530	0.7143	3.3586e-06	1.10352e-05
	+HOMF__+OCT1__+OCT1__-HOMF__-HOXF	472.2__310__732	0.7143	5.89248e-06	8.11751e-07
	+ATBF__+GATA__-IRFF	261__148__386	0.7143	6.74861e-06	4.05981e-05
4	Pattern: Early-up; Function: Toll-like receptor signaling pathway
	+HEAT__+MYT1__-EKLF__-MAZF	404.5__256__501	0.6667	2.41922e-06	5.5985e-06
	+HEAT__+MYT1__-EKLF__-SP1F	392.75__258__502	0.6667	5.61105e-06	7.55088e-05
5	Pattern: Middle-up; Function: Toll-like receptor signaling pathway
	+NF1F__+PAX6__+SP1F__-DEAF__-MAZF__-SP1F	566.3333__404__708	0.75	0	0
	+HIFF__+NF1F__+SP1F__-DEAF__-MAZF__-SP1F	627.6667__550__716	0.75	0	0
	+HIFF__+NF1F__-CAAT__-MAZF__-SP1F	650.3333__550__716	0.75	0	0
	+HIFF__+NF1F__+SP1F__-DEAF__-EKLF	662.6667__595__711	0.75	0	0
	+HIFF__+NF1F__+SP1F__-DEAF__-MAZF	626__548__715	0.75	0	0
	+HIFF__+PAX6__+SP1F__-DEAF__-EKLF	662.6667__595__711	0.75	0	0
	+HIFF__+PAX6__+SP1F__-DEAF__-MAZF__-SP1F	627.6667__550__716	0.75	0	0
	+HIFF__+NF1F__+SP1F__-DEAF__-SP1F__-ZF5F	593.6667__432__748	0.75	0	0
	+HIFF__+PAX6__+SP1F__-DEAF__-SP1F__-ZF5F	593.6667__432__748	0.75	0	0
	…………………
6	Pattern: Late-up; Function: Toll-like receptor signaling pathway
	+STAT__-HOXC__-NKX6__-RUSH	349.6__228__490	0.8333	3.83738e-09	4.1451e-09
	+STAT__-NKX6__-RUSH	325.3333__228__490	1	1.77185e-08	5.00271e-09
	+FKHD__+HOXF__+NKXH__+NKXH__+NKXH__+STAT	401.8__201__585	0.8333	2.35092e-08	2.47515e-08
	+STAT__-HNF1__-NKX6__-RUSH	345.8__228__490	0.8333	3.24259e-08	0
	+STAT__-HOXC__-HOXF__-RUSH	337.2__228__490	0.8333	1.02053e-07	2.28791e-07
	+STAT__-HOXC__-NKX6	226.6__172__316	0.8333	2.23052e-07	8.62134e-08
	+BRNF__+GATA__-NKXH__-RUSH	161.4__94__241	0.8333	3.73183e-07	5.12278e-07
	+CLOX__+NKXH__+NKXH__+NKXH__+STAT	258.2__127__497	0.8333	5.24793e-07	3.17286e-06
	+OCT1__+STAT__-HOMF	298.5__196__412	1	6.83652e-07	4.21895e-06
	+BRNF__+GATA__+NKXH__-RUSH	161.4__94__241	0.8333	1.18623e-06	8.62134e-08
	+STAT__-HNF1__-RUSH	345.8__228__490	0.8333	1.34711e-06	1.86001e-06
	-HOXC__-NKX6__-OCT1	152.4__92__226	0.8333	1.43382e-06	1.86001e-06
	+BRNF__+HOXF__-CLOX__-NKXH__-RUSH	263.4__177__434	0.8333	1.46369e-06	2.47515e-08
	+EVI1__+HOXF__-MEF2__-NKXH	195.2__125__283	0.8333	1.62056e-06	1.01955e-06
	-ETSF__-HOXC__-NKX6	264__141__507	0.8333	2.09177e-06	3.17286e-06
	+PARF__-ETSF__-HOMF__-OCT1	304.2__197__397	0.8333	2.43204e-06	1.86001e-06
	+ATBF__+NKXH__+NKXH__+STAT	222.4__110__385	0.8333	2.57044e-06	5.12278e-07
	+HOXF__-MEF2__-NKXH__-RUSH	221.2__161__390	0.8333	2.66614e-06	7.94081e-06
	-HOXC__-NKX6__-SORY	229.2__151__323	0.8333	2.66614e-06	2.28791e-07
	+HNF1__+NKXH__+NKXH__+STAT	219.2__130__335	0.8333	2.76465e-06	2.41758e-05
	+OCT1__+STAT__-NKX6	196.8__125__280	0.8333	3.41833e-06	5.13035e-06
	+FKHD__-NKX6__-OCT1__-SORY	271.2__191__399	0.8333	3.59953e-06	3.17286e-06
	+EVI1__+HOXF__-CLOX__-HOXF__-NKXH	244.4__136__389	0.8333	4.12036e-06	1.01955e-06
	+EVI1__+HOMF__+HOXF__+RUSH	193__127__338	0.8333	4.25949e-06	5.12278e-07
	-CLOX__-NKX6__-RUSH	268__208__353	0.8333	4.47517e-06	1.86001e-06
	-CLOX__-HOXC__-NKX6	270.2__128__387	0.8333	4.85386e-06	1.18516e-05
	+AP4R__+TBPF__-NKXH	136__110__195	0.8333	4.93257e-06	5.13035e-06
	-ETSF__-HOXC__-RUSH	300.4__173__390	0.8333	5.09304e-06	5.13035e-06
	+IRFF__+MEF2__+STAT	184.6__88__369	0.8333	5.42642e-06	7.94081e-06
	+STAT__+STAT__-HOMF	456.2__315__627	0.8333	5.86731e-06	3.17286e-06
	+STAT__-NKX6__-OCT1	221.8__132__285	0.8333	6.05144e-06	5.12278e-07
	+AP4R__-OCT1__-RUSH	159.6__61__308	0.8333	6.14522e-06	3.33041e-05
	+FKHD__+NKXH__+NKXH__+NKXH	143.6__100__200	0.8333	7.04228e-06	1.01955e-06
	+TBPF__-BRNF__-FKHD	331.8333__203__519	1	7.60747e-06	1.754e-05
	+BRNF__+FKHD__+STAT__-HOMF	296.4__187__495	0.8333	7.80951e-06	3.17286e-06
	+STAT__-HOXC__-HOXF	144.4__76__196	0.8333	8.27686e-06	1.01955e-06
7	Pattern: Early-up; Function: Cytokine-cytokine receptor interaction
	+SORY__+TBPF	39.2857__24__59	0.7778	7.0603e-05	2.88826e-05
8	Pattern: Late-up; Function: Cytokine-cytokine receptor interaction
	+ETSF__+HNF6__-OCT1	427__272__1004	0.6	1.71596e-06	2.39138e-06
	-HOXF__-NFAT__-RXRF	336.7143__287__431	0.7	2.48249e-06	1.34495e-06
	+HOXF__+OCT1__+TBPF__-EBOX	379.3333__189__553	0.6	2.71768e-06	2.39138e-06
	+FKHD__+HOMF__+MAZF	197.5__108__327	0.6	2.9802e-06	1.10994e-06
	+HOMF__-AP4R__-RXRF	265__116__393	0.7	4.36079e-06	2.56298e-05
	+EVI1__+GATA__-EBOX	436.3333__336__516	0.6	7.96667e-06	1.54261e-07
	-HOMF__-NFAT__-RXRF	364.5__264__530	0.6	1.07406e-05	5.63889e-05
	+FKHD__+FKHD__+SP1F	294.5714__193__379	0.7	1.08063e-05	1.25767e-05
	+GATA__-AP4R__-RXRF	297__151__510	0.7	1.24506e-05	0.000147018
	+ETSF__+HOMF__-NR2F	342.8571__210__436	0.7	1.41238e-05	1.25767e-05
	+GATA__-NFAT__-RXRF	243.1667__151__383	0.6	1.45087e-05	8.51611e-06
	+ETSF__+IRFF__-OCT1	356__272__535	0.6	2.05923e-05	8.27736e-05
	+GATA__-AP4R__-EBOX	320.8333__184__639	0.6	3.63116e-05	4.68338e-06
	+GATA__-ETSF__-RXRF	230.8333__212__264	0.6	3.84771e-05	3.72807e-05
	+CLOX__-AP4R__-RXRF	288.5714__142__643	0.7	4.23307e-05	8.66395e-05
	+CLOX__-NFAT	93.2857__56__118	0.7	4.27768e-05	8.52703e-06
	+HOXF__+OCT1__-EBOX	409__189__587	0.7	4.46007e-05	4.8557e-05
	+ETSF__+FKHD__-RXRF	256.5714__132__325	0.7	4.60111e-05	6.53052e-05
	+CLOX__+CLOX__-RXRF	233.4286__147__333	0.7	4.79498e-05	3.55686e-05
	+ETSF__+HOMF__-SP1F	373.3333__198__484	0.6	5.30694e-05	3.72807e-05
	+CLOX__+GATA__-SP1F	313__160__410	0.6	5.37936e-05	1.45905e-05
	+FKHD__+HOMF__-NFKB	215.6667__108__435	0.6	5.60147e-05	0.000304779
	+CLOX__+EVI1__-NFKB	321.6667__156__530	0.6	5.75364e-05	0.000226604
	+CLOX__-ETSF__-PARF	247.8571__154__372	0.7	5.929e-05	1.25767e-05
	-HEAT__-HOXF__-NFKB	315.8333__162__562	0.6	6.39639e-05	5.63889e-05
	-HOMF__-HOMF__-HOXF	354.4286__245__554	0.7	6.47959e-05	4.8557e-05
	+CLOX__+FKHD__-RXRF	197.4286__131__334	0.7	6.54333e-05	3.55686e-05
	+OCT1__+PAX6__-ETSF	278.5714__168__447	0.7	7.00438e-05	0.000239047
	+CLOX__+TBPF__-EBOX	303.8333__186__432	0.6	7.18807e-05	0.000118375
	+ETSF__-AP4R__-RXRF	329.7143__198__586	0.7	7.42095e-05	0.000463308
	+CLOX__+EVI1__-EBOX	364__186__572	0.6	7.85737e-05	5.63889e-05
	+FKHD__+SORY__-EBOX	414.5__243__528	0.6	8.6834e-05	5.63889e-05
	+HOXF__+MEF2__-AP4R	289__157__463	0.6	8.6834e-05	0.000676615
	+HOMF__-HOXF__-NF1F	383.3333__175__907	0.6	9.01077e-05	0.000304779
	+HOXF__+PARF__-NFKB	490.8333__307__774	0.6	9.23453e-05	0.000165453
	+CLOX__+FKHD__-NFKB	333.5__156__530	0.6	9.23453e-05	0.000226604
	-ETSF__-HOXF__-NFKB	383.2857__161__626	0.7	9.30094e-05	8.66395e-05
	+FKHD__+HOMF__+SP1F	324__193__456	0.6	9.46277e-05	0.000676615
	+CLOX__+PARF__-EBOX	288.8333__115__459	0.6	9.81371e-05	1.45905e-05
9	Pattern: Late-up; Function: Jak-STAT signaling pathway
	+CLOX__+EGRF__+ETSF__+MZF1__+SP1F	600__337__866	0.8333	4.9647e-08	2.47515e-08
	+CLOX__+EGRF__+EGRF__+MZF1__+SP1F	600__337__866	0.8333	1.74208e-07	2.47515e-08
	+E2FF__-HOXF__-PAX5	348__189__479	1	1.77225e-07	5.00271e-09
	+CLOX__-ETSF__-SP1F__-ZBPF__-ZBPF	465.6__280__786	0.8333	2.90452e-07	4.1451e-09
	+CLOX__+EGRF__+MAZF__+MZF1__+SP1F	600__337__866	0.8333	3.63159e-07	2.28791e-07
	+HOMF__+MAZF__+MZF1__+SP1F	407.8__333__563	0.8333	4.73706e-07	1.18516e-05
	+CLOX__-RXRF	22__9__32	1	5.27096e-07	1.1006e-08
	+CLOX__+ETSF__-AP4R	135.2__94__188	0.8333	2.57044e-06	1.01955e-06
	+HOMF__-SP1F__-ZBPF	178.6__98__280	0.8333	3.0777e-06	7.94081e-06
	-HEAT__-HOXF__-PAX5	363.8__238__473	0.8333	3.18809e-06	1.86001e-06
	+HOMF__+MAZF__-ZBPF	171__98__280	0.8333	4.12036e-06	7.94081e-06
	+CLOX__+ETSF__+MZF1__+SP1F	603.2__337__866	0.8333	4.33044e-06	3.17286e-06
	-BRNF__-HEAT	329.6667__202__442	1	5.60347e-06	1.2927e-06
	+CLOX__+EGRF__+EGRF__+MZF1	566__286__851	0.8333	6.43349e-06	1.86001e-06
	+HOMF__+MAZF	94__46__119	0.8333	8.51873e-06	3.33041e-05
	+E2FF__-AP4R__-HOXF	282.4__150__403	0.8333	9.40988e-06	7.94081e-06
	+CLOX__-ETSF__-SP1F__-ZBPF	358.6__210__517	0.8333	9.54301e-06	1.01955e-06
10	Pattern: Down; Function: Citrate cycle (TCA cycle)
	+CART__+TBPF__-HEAT__-YY1F	426.25__262__527	0.6667	4.59427e-08	1.37034e-08
	+BRNF__+MEF2__-ETSF__-HOXF__-NR2F	507__418__719	0.6667	2.19369e-07	1.90291e-07
	+LHXF__+TBPF__-HEAT__-YY1F	440.5__264__534	0.6667	3.75029e-07	1.90291e-07
	+STAT__-ETSF__-MYBL__-XBBF	176__83__229	0.6667	5.07074e-07	2.98418e-07
	+RXRF__+WHNF__+ZBPF__-MAZF__-ZBPF	476.5__346__643	0.6667	5.37174e-07	8.99663e-07
	+STAT__-STAT__-STAT__-STAT	140.25__107__183	0.6667	7.08159e-07	6.43934e-07
	+FKHD__+LHXF__+TBPF__-YY1F	265.75__188__339	0.6667	1.4681e-06	1.90291e-07
	+RXRF__+WHNF__-EGRF__-SP1F__-ZBPF	476.5__346__643	0.6667	1.53434e-06	3.44802e-06
	+RXRF__+WHNF__+ZBPF__-EGRF__-ZBPF	476.5__346__643	0.6667	1.74647e-06	1.62906e-06
	+RXRF__+WHNF__+ZBPF__-SP1F__-ZBPF	476.5__346__643	0.6667	1.74647e-06	8.99663e-07
	+HOMF__+MYT1__-YY1F	142.75__81__171	0.6667	1.89956e-06	4.30115e-06
	+TBPF__-ATBF__-YY1F	277__235__323	0.6667	2.14768e-06	3.44802e-06
	+FKHD__-ATBF__-YY1F	258.75__188__339	0.6667	2.71556e-06	1.11146e-05
	+BRNF__+MEF2__-ETSF__-NR2F	442.5__418__461	0.6667	2.92763e-06	2.72773e-06
	+CART__+HOXF__+HOXF__-YY1F	373.25__262__462	0.6667	3.51174e-06	3.44802e-06
	+RXRF__+WHNF__-MAZF__-ZBPF	476.5__346__643	0.6667	3.63826e-06	1.31083e-05
	+LHXF__-SRFF__-YY1F	303.75__160__469	0.6667	4.47013e-06	9.35564e-06
	+MEF2__-MZF1__-NR2F	406.75__332__460	0.6667	6.75043e-06	5.30225e-06
	+RXRF__+WHNF__+ZBPF__-EGRF	345__310__413	0.6667	9.80108e-06	1.31083e-05
11	Pattern: Down; Function: Pyrimidine metabolism
	+IRFF__-SP1F__-ZBPF	498.5__241__743	0.8	8.79887e-07	7.28676e-07
	+MYBL__-E2FF__-SP1F	266.875__188__345	0.8	2.79469e-06	1.03846e-05
	+EBOX__+ETSF__-EBOX	261.25__102__444	0.8	1.93744e-05	3.5523e-05
	-CREB__-RREB	219.25__96__430	0.8	3.701e-05	1.41902e-05
	+MYBL__-EBOX	162.625__87__274	0.8	6.75334e-05	0.000347984
12	Pattern: Down; Function: Pyruvate metabolism
	+HEAT__+NRF1__+NRSF	503.2__259__673	0.8333	2.1321e-06	3.04903e-06
13	Pattern: Down; Function: Ribosome
	+E2FF__-E2FF__-ETSF	190.3333__69__399	0.6	0.00267797	0.0173655
	-E2FF__-E2FF	149.3333__77__221	0.6	0.00803969	0.0281181
	+RXRF__-ETSF	279.0833__131__569	0.6	0.00863893	0.0105742
14	Pattern: Down; Function: Oxidative phosphorylation
	None

## Sheet: p-value
Average minimum p-value for common CRMs in random gene sets...
N-size random gene sets	4	5	6	7	8	9	10	11	12	13	14	15	16	17	18	19	20
Average minimum pvalues	1.42505e-06	3.60993e-05	8.71446e-06	6.6456e-05	0.000408244	0.000215419	0.0008611	0.000828027	0.00270139	0.00282821	0.0752724	0.15022	0.0443117	0.159737	0.334987	0.131645	0.235764
Standard deviation	6.68631e-06	0.000151853	2.78095e-05	0.000165359	0.00109676	0.000794498	0.00295801	0.00204745	0.0147796	0.0129948	0.254236	0.343985	0.195444	0.354608	0.466863	0.32154	0.417983
-lg(avg min p-value)	5.84617	4.4425	5.05976	4.17747	3.38908	3.66672	3.06495	3.08196	2.56841	2.54849	1.12336	0.823273	1.35348	0.796594	0.474972	0.880596	0.627523
-lg(p-value threshold)	5	5	5	5	4	4	4	3	3	3	2	2	2	2	2	2	2
Chart
Note: when there is no common CRM found in the currently considered gene-set, the minimum p-value is taken as 1.
That's why the standard deviation values sometimes significantly fluctuates around the average one.

## Sheet: TFs
Selected relevant transcription factors and their frequency in 14 groups
No.	Transcription factors	Frequency
Column1	Column2	Column3
1	ETSF	10
2	HEAT	8
3	SP1F	8
4	MAZF	7
5	E2FF	6
6	HOXF	6
7	SORY	6
8	BRNF	5
9	CLOX	5
10	HOMF	5
11	IRFF	5
12	RXRF	5
13	TBPF	5
14	ZBPF	5
15	AP4R	4
16	FKHD	4
17	GATA	4
18	MZF1	4
19	NFKB	4
20	STAT	4
21	OCT1	3
22	ATBF	3
23	CREB	3
24	EBOX	3
25	EGRF	3
26	EKLF	3
27	EVI1	3
28	MEF2	3
29	MYBL	3
30	MYT1	3
31	NKXH	3
32	NR2F	3
33	PARF	3
34	PAX6	3

## Sheet: Middle-up_TLR
Pattern: Middle-up; Function: Toll-like receptor signaling pathway
		In the group	vs. the background set	vs. the entire corresponding pattern
cis-regulatory modules	avg length-range:min.len-max.len.	common levels	significant levels (p-val)	corresponding p-val
+NF1F__+PAX6__+SP1F__-DEAF__-MAZF__-SP1F	566.3333__404__708	0.75	0	0
+HIFF__+NF1F__+SP1F__-DEAF__-MAZF__-SP1F	627.6667__550__716	0.75	0	0
+HIFF__+NF1F__-CAAT__-MAZF__-SP1F	650.3333__550__716	0.75	0	0
+HIFF__+NF1F__+SP1F__-DEAF__-EKLF	662.6667__595__711	0.75	0	0
+HIFF__+NF1F__+SP1F__-DEAF__-MAZF	626__548__715	0.75	0	0
+HIFF__+PAX6__+SP1F__-DEAF__-EKLF	662.6667__595__711	0.75	0	0
+HIFF__+PAX6__+SP1F__-DEAF__-MAZF__-SP1F	627.6667__550__716	0.75	0	0
+HIFF__+NF1F__+SP1F__-DEAF__-SP1F__-ZF5F	593.6667__432__748	0.75	0	0
+HIFF__+PAX6__+SP1F__-DEAF__-SP1F__-ZF5F	593.6667__432__748	0.75	0	0
+EGRF__+NF1F__+SP1F__-ETSF__-ETSF__-MAZF__-SP1F	473__325__667	0.75	1.89149e-10	0
+HIFF__+PAX6__+SP1F__-DEAF__-MAZF	626__548__715	0.75	1.89149e-10	0
+HIFF__+PAX6__+SP1F__-ETSF__-ETSF__-MAZF__-SP1F	627.6667__550__716	0.75	7.56481e-10	0
+NFKB__+NFKB__+PAX6__+SP1F__-CTCF__-NRF1__-NRF1	711.6667__563__901	0.75	7.56481e-10	0
+EGRF__+NF1F__+SP1F__-DEAF__-MAZF__-SP1F	473__325__667	0.75	7.56481e-10	0
+NF1F__+PAX6__+SP1F__-DEAF__-MAZF	564.6667__402__706	0.75	7.56481e-10	0
+HIFF__+NF1F__+SP1F__-ETSF__-ETSF__-MAZF__-SP1F	627.6667__550__716	0.75	7.56481e-10	0
+HIFF__+NF1F__-DEAF__-SP1F__-ZF5F	593.6667__432__748	0.75	7.56481e-10	0
+NF1F__+PAX6__+SP1F__-DEAF__-EKLF	601.3333__449__773	0.75	7.56481e-10	0
+HIFF__-CDEF__-EKLF__-INSM__-ZF5F	593.6667__432__748	0.75	1.89092e-09	0
+NF1F__-CTCF__-CTCF__-EGRF__-INSM	303__229__349	0.75	1.89092e-09	0
+HIFF__+NF1F__+SP1F__-CTCF__-SP1F__-ZF5F	593.6667__432__748	0.75	1.89092e-09	0
+HIFF__+NF1F__+SP1F__+ZBPF__-EKLF	662.6667__595__711	0.75	1.89092e-09	0
+HIFF__+NF1F__+SP1F__-DEAF__-EGRF	652__443__962	0.75	1.89092e-09	0
+EGRF__+NF1F__+SP1F__-DEAF__-EKLF	508__390__662	0.75	1.89092e-09	0
+HIFF__+NF1F__-CAAT__-MAZF	642.6667__548__715	0.75	1.89092e-09	0
+HIFF__+NF1F__+SP1F__-CTCF__-ZF5F	593.6667__432__748	0.75	1.89092e-09	0
+NF1F__+PAX6__+SP1F__-ETSF__-ETSF__-MAZF__-SP1F	566.3333__404__708	0.75	1.89092e-09	0
+HIFF__+NF1F__+SP1F__-ETSF__-ETSF__-MAZF	626__548__715	0.75	3.78128e-09	0
+HIFF__-CDEF__-CTCF__-INSM__-ZF5F	593.6667__432__748	0.75	3.78128e-09	0
+HIFF__+NF1F__+SP1F__-CTCF__-EKLF	662.6667__595__711	0.75	3.78128e-09	0
+HIFF__+NF1F__+SP1F__-ETSF__-ETSF__-SP1F	617__550__716	0.75	3.78128e-09	0
+HIFF__+NF1F__+SP1F__-CTCF__-MAZF__-SP1F	627.6667__550__716	0.75	3.78128e-09	0
+HIFF__+NF1F__+SP1F__-DEAF__-E2FF	660.3333__488__780	0.75	3.78128e-09	0
+HIFF__+NF1F__-CTCF__-SP1F__-ZF5F	593.6667__432__748	0.75	3.78128e-09	0
+HIFF__+NF1F__+SP1F__-ETSF__-MAZF__-SP1F	627.6667__550__716	0.75	3.78128e-09	0
+MYOD__+NRSF__+SP1F__+ZBPF__-CREB__-CTCF	540__474__608	0.75	3.78128e-09	0
+HIFF__+PAX6__+SP1F__-DEAF__-E2FF	660.3333__488__780	0.75	3.78128e-09	0
+HIFF__+NF1F__-DEAF__-MAZF	626__548__715	0.75	3.78128e-09	0
+HIFF__+NF1F__+SP1F__-CTCF__-MAZF	626__548__715	0.75	6.61625e-09	0
+NF1F__+PAX6__-CAAT__-MAZF__-SP1F	589__404__776	0.75	6.61625e-09	0
+EVI1__-CDEF__-E4FF__-EGRF	631.6667__561__754	0.75	6.61625e-09	0
+HIFF__+MAZF__+SP1F__-EKLF__-INSM__-ZF5F	593.6667__432__748	0.75	6.61625e-09	0
+HIFF__+PAX6__-DEAF__-MAZF__-SP1F	627.6667__550__716	0.75	6.61625e-09	0
+EGRF__+PAX6__+SP1F__-DEAF__-MAZF__-SP1F	473__325__667	0.75	1.05844e-08	0
+EVI1__+NFKB__+SP1F__-E4FF__-EGRF	631.6667__561__754	0.75	1.05844e-08	0
+NFKB__+NFKB__+PAX6__+SP1F__-CTCF__-ETSF	605.6667__412__718	0.75	1.05844e-08	0
+TEAF__-CDEF__-CTCF__-NR2F	571__542__627	0.75	1.05844e-08	0
+HIFF__+NF1F__-CTCF__-EKLF	662.6667__595__711	0.75	1.05844e-08	0
+HIFF__+PAX6__+SP1F__-DEAF__-EGRF	652__443__962	0.75	1.05844e-08	0
+MYOD__+NRSF__+SP1F__+ZBPF__-CREB__-EGRF	461.3333__392__517	0.75	1.58742e-08	0
+NF1F__+SP1F__-CTCF__-INSM__-SP1F__-SP1F	507__404__676	0.75	1.58742e-08	0
+NF1F__+PAX6__-DEAF__-MAZF	564.6667__402__706	0.75	1.58742e-08	0
+EVI1__+NFKB__+SP1F__-CREB__-SP1F__-ZF5F	538__366__719	0.75	1.58742e-08	0
+EGRF__+PAX6__+SP1F__-ETSF__-ETSF__-MAZF__-SP1F	473__325__667	0.75	1.58742e-08	0
+HIFF__+NF1F__-ETSF__-ETSF__-MAZF__-SP1F	627.6667__550__716	0.75	1.58742e-08	0
+HIFF__+PAX6__+SP1F__-ETSF__-MAZF__-SP1F	627.6667__550__716	0.75	1.58742e-08	0
+NFKB__+NFKB__+PAX6__-CTCF__-NRF1__-NRF1	711.6667__563__901	0.75	1.58742e-08	0
+HIFF__+NF1F__-CTCF__-MAZF	626__548__715	0.75	1.58742e-08	0
+EVI1__+MAZF__+SP1F__-E4FF__-EGRF	631.6667__561__754	0.75	2.26741e-08	0
+HIFF__+PAX6__+SP1F__-ETSF__-ETSF__-MAZF	626__548__715	0.75	2.26741e-08	0
+MYOD__+SP1F__+XBBF__-ETSF__-INSM	370__314__464	0.75	2.26741e-08	0
+HIFF__+NF1F__+SP1F__-MAZF__-SP1F	627.6667__550__716	0.75	2.26741e-08	0
+MAZF__+NF1F__+SP1F__-CTCF__-EGRF__-EKLF	541__478__659	0.75	2.26741e-08	0
+HIFF__+PAX6__-CAAT__-MAZF__-SP1F	650.3333__550__716	0.75	2.26741e-08	0
+NFKB__+NFKB__+PAX6__+SP1F__-NRF1__-NRF1	711.6667__563__901	0.75	2.26741e-08	0
+HIFF__+NF1F__+SP1F__-ETSF__-MAZF	626__548__715	0.75	2.26741e-08	0
+EGRF__+NF1F__-CAAT__-MAZF__-SP1F	495.6667__393__667	0.75	2.26741e-08	0
+EGRF__+NF1F__+SP1F__-ETSF__-ETSF__-MAZF	471.3333__323__666	0.75	2.26741e-08	0
+HIFF__+NF1F__-DEAF__-EGRF	652__443__962	0.75	2.26741e-08	0
+NF1F__+PAX6__+SP1F__-CTCF__-MAZF__-SP1F	566.3333__404__708	0.75	2.26741e-08	0
+EVI1__+SP1F__-E2FF__-E4FF__-EGRF	631.6667__561__754	0.75	3.11722e-08	0
+EVI1__-CDEF__-CREB__-SP1F__-ZF5F	538__366__719	0.75	3.11722e-08	0
+MAZF__+NF1F__+SP1F__+ZBPF__-EGRF__-EKLF	541__478__659	0.75	3.11722e-08	0
+MAZF__+NF1F__+SP1F__-ETSF__-MAZF__-SP1F	463.3333__421__536	0.75	3.11722e-08	0
+HIFF__+NF1F__-CTCF__-MAZF__-SP1F	627.6667__550__716	0.75	3.11722e-08	0
+MYOD__+NRSF__+SP1F__+ZBPF__-CREB__-SP1F	508.3333__392__659	0.75	3.11722e-08	0
+NF1F__+SP1F__-CTCF__-CTCF__-EGRF__-EKLF	534.3333__381__773	0.75	3.11722e-08	0
+NRSF__-IKRS__-MZF1__-NFKB__-SP1F	557.3333__422__642	0.75	3.11722e-08	0
+HIFF__+PAX6__-DEAF__-MAZF	626__548__715	0.75	3.11722e-08	0
+NFKB__+SP1F__+ZBPF__-CREB__-NFKB	304.6667__283__345	0.75	3.11722e-08	0
+MAZF__+NF1F__+SP1F__-CTCF__-MAZF	447.6667__419__493	0.75	3.11722e-08	0
+PAX6__+SP1F__+STAT__-CTCF__-NR2F	501__430__642	0.75	3.11722e-08	0
+HIFF__+PAX6__-ETSF__-ETSF__-MAZF__-SP1F	627.6667__550__716	0.75	4.15568e-08	0
+HIFF__+NF1F__-DEAF__-E2FF	660.3333__488__780	0.75	4.15568e-08	0
+NF1F__+PAX6__+SP1F__-ETSF__-ETSF__-MAZF	564.6667__402__706	0.75	4.15568e-08	0
+HIFF__+PAX6__+SP1F__-CTCF__-EKLF	662.6667__595__711	0.75	4.15568e-08	0
+HIFF__+MAZF__-EKLF__-INSM__-ZF5F	593.6667__432__748	0.75	4.15568e-08	0
+HIFF__+NF1F__-CAAT__-EGRF	732__551__962	0.75	4.15568e-08	0
+HIFF__+NF1F__-ETSF__-MAZF__-SP1F	627.6667__550__716	0.75	4.15568e-08	0
+HIFF__+NF1F__+SP1F__-ETSF__-SP1F	617__550__716	0.75	4.15568e-08	0
+MAZF__+NF1F__+SP1F__-CTCF__-MAZF__-SP1F	463.3333__421__536	0.75	4.15568e-08	0
+MAZF__+NF1F__+SP1F__-CTCF__-SP1F__-SP1F	467.6667__421__549	0.75	5.40157e-08	4.19798e-05
+NF1F__+PAX6__+SP1F__-ETSF__-MAZF__-SP1F	566.3333__404__708	0.75	5.40157e-08	0
+HIFF__+NFKB__-DEAF__-SP1F__-ZF5F	593.6667__432__748	0.75	5.40157e-08	0
+STAF__+STAT__-CTCF__-NR2F	504__449__554	0.75	5.40157e-08	0
+HIFF__+PAX6__+SP1F__-CTCF__-MAZF__-SP1F	627.6667__550__716	0.75	5.40157e-08	0
+NF1F__+PAX6__+SP1F__-ETSF__-ETSF__-SP1F	555.6667__404__676	0.75	5.40157e-08	0
+PAX5__-CDEF__-E4FF__-EGRF	597__477__766	0.75	5.40157e-08	0
+HIFF__+NF1F__-CTCF__-ZF5F	593.6667__432__748	0.75	5.40157e-08	0
-CEBP__-HAND__-STAT	290.3333__245__330	0.75	6.8737e-08	0
+HIFF__+NF1F__+SP1F__+ZBPF__-SP1F	617__550__716	0.75	6.8737e-08	0
+MAZF__+NF1F__+SP1F__-SP1F__-SP1F__-SP1F	482.6667__433__549	0.75	6.8737e-08	0
+HIFF__+NF1F__+SP1F__-CAAT	710__503__976	0.75	6.8737e-08	0
+HIFF__+MAZF__-CTCF__-E2FF__-MAZF__-SP1F	627.6667__550__716	0.75	6.8737e-08	0
+MYOD__+NFKB__+ZBPF__-CREB__-CTCF	540__474__608	0.75	6.8737e-08	0
+TEAF__-CDEF__-ETSF__-NR2F	571__542__627	0.75	6.8737e-08	0
+EVI1__+NFKB__+SP1F__-CREB__-PAX6	396.6667__355__438	0.75	6.8737e-08	0
+NF1F__+PAX6__+SP1F__-CTCF__-EKLF	601.3333__449__773	0.75	6.8737e-08	0
+EGRF__+NF1F__+SP1F__-ETSF__-MAZF__-SP1F	431.6667__325__543	0.75	6.8737e-08	0
+HIFF__+MAZF__-DEAF__-MAZF__-SP1F	627.6667__550__716	0.75	8.59084e-08	0
+EGRF__+NF1F__-ETSF__-ETSF__-MAZF__-SP1F	473__325__667	0.75	8.59084e-08	0
+MYOD__+NRSF__+SP1F__-CREB__-CTCF	540__474__608	0.75	8.59084e-08	0
+MAZF__+NF1F__+SP1F__-ETSF__-MAZF	447.6667__419__493	0.75	8.59084e-08	0
+HIFF__+PAX6__+SP1F__+ZBPF__-EKLF	662.6667__595__711	0.75	8.59084e-08	0
+EVI1__+NFKB__+SP1F__-EKLF__-INSM	425__353__546	0.75	8.59084e-08	0
+EVI1__+NFKB__-E4FF__-EGRF	631.6667__561__754	0.75	8.59084e-08	0
+HIFF__+NF1F__+SP1F__-CTCF__-EGRF	698.3333__551__962	0.75	8.59084e-08	0
+NFKB__+NFKB__+PAX6__+SP1F__-ETSF__-SP1F	606__501__788	0.75	8.59084e-08	0
+HIFF__+NFKB__+SP1F__-E4FF__-EGRF	652__443__962	0.75	8.59084e-08	0
+HIFF__+NF1F__+SP1F__-MAZF	626__548__715	0.75	8.59084e-08	0
+NF1F__+SP1F__-CTCF__-E2FF__-MAZF__-SP1F	566.3333__404__708	0.75	8.59084e-08	0
+NF1F__+PAX6__-ETSF__-ETSF__-MAZF__-SP1F	566.3333__404__708	0.75	8.59084e-08	0
+HIFF__+NF1F__-ETSF__-ETSF__-MAZF	626__548__715	0.75	8.59084e-08	0
+HIFF__-CDEF__-DEAF__-MAZF__-SP1F	627.6667__550__716	0.75	1.05718e-07	0
+NFKB__+SP1F__-CREB__-CTCF__-NRF1__-NRF1	660.6667__563__748	0.75	1.05718e-07	0
+HIFF__+PAX6__+SP1F__-CTCF__-SP1F__-ZF5F	593.6667__432__748	0.75	1.05718e-07	0
+NF1F__+PAX6__+SP1F__-CTCF__-MAZF	564.6667__402__706	0.75	1.05718e-07	0
+HIFF__+NF1F__+SP1F__-CTCF__-E2FF	660.3333__488__780	0.75	1.05718e-07	0
+MYOD__+NRSF__+ZBPF__-CREB__-CTCF	540__474__608	0.75	1.05718e-07	0
+HIFF__+NF1F__+SP1F__-ETSF__-ETSF	481__468__488	0.75	1.05718e-07	0
+NRSF__+PAX6__+SP1F__-CDEF__-ETSF	583.3333__477__639	0.75	1.28352e-07	0
+MYOD__+NFKB__+SP1F__-CREB__-CTCF	540__474__608	0.75	1.28352e-07	0
+MYOD__+NRSF__+SP1F__+ZBPF__-PLAG__-SP1F	411__354__487	0.75	1.28352e-07	0
-CEBP__-HAND__-MAZF__-SP1F	410.6667__335__499	0.75	1.28352e-07	0
+EVI1__+MAZF__+SP1F__-CREB__-SP1F__-ZF5F	538__366__719	0.75	1.28352e-07	0
+MAZF__+NF1F__+SP1F__-CTCF__-E2FF	517.6667__371__598	0.75	1.28352e-07	0
+EVI1__-CDEF__-DEAF__-EGRF	631.6667__561__754	0.75	1.28352e-07	0
+EVI1__-CDEF__-MZF1__-SP1F__-ZF5F	538__366__719	0.75	1.28352e-07	0
+NFKB__+NFKB__+PAX6__-NRF1__-NRF1	711.6667__563__901	0.75	1.28352e-07	0
+MAZF__+NF1F__+SP1F__-CTCF__-EKLF	541__478__659	0.75	1.28352e-07	0
+MAZF__+NF1F__+SP1F__-EGRF__-EKLF	484.3333__478__489	0.75	1.28352e-07	0
+EGRF__+NF1F__-DEAF__-MAZF__-SP1F	473__325__667	0.75	1.28352e-07	0
+EGRF__+NF1F__+SP1F__-CTCF__-EGRF__-EKLF	509.3333__390__666	0.75	1.28352e-07	0
+EVI1__-CDEF__-EKLF__-INSM	425__353__546	0.75	1.28352e-07	0
+EVI1__-CDEF__-CTCF__-INSM	425__353__546	0.75	1.28352e-07	0
+NRSF__-IKRS__-MZF1__-NFKB	424__365__488	0.75	1.54e-07	0
+PAX5__+SP1F__-E2FF__-E4FF__-EGRF	564.3333__450__766	0.75	1.54e-07	0
+HIFF__+NFKB__+SP1F__-E2FF__-MAZF__-SP1F	627.6667__550__716	0.75	1.54e-07	0
+MYOD__+PLAG__+RREB__-EGRF__-ZBPF	470.3333__444__496	0.75	1.54e-07	0
+HIFF__+SP1F__-DEAF__-EKLF	662.6667__595__711	0.75	1.54e-07	0
+HIFF__+PAX6__-DEAF__-E2FF	660.3333__488__780	0.75	1.54e-07	0
+HIFF__+NFKB__-DEAF__-MAZF__-SP1F	627.6667__550__716	0.75	1.54e-07	0
+PAX5__-CDEF__-E4FF	390__362__419	0.75	1.54e-07	0
+EVI1__-CDEF__-DEAF__-ZF5F	538__366__719	0.75	1.54e-07	0
+HIFF__+NF1F__+SP1F__-EKLF	662.6667__595__711	0.75	1.54e-07	0
+NFKB__-CTCF__-E2FF__-E4FF	318.3333__271__412	0.75	1.82847e-07	0
+HIFF__-CDEF__-E4FF__-EGRF	652__443__962	0.75	1.82847e-07	0
+HIFF__+NF1F__-CTCF__-E2FF	660.3333__488__780	0.75	1.82847e-07	0
+HIFF__+PAX6__-CTCF__-MAZF__-SP1F	627.6667__550__716	0.75	1.82847e-07	0
+NF1F__-CREB__-CTCF__-EGRF__-EKLF	534.3333__381__773	0.75	1.82847e-07	0
+MAZF__+MAZF__-EKLF__-INSM__-SP1F__-SP1F	518.3333__403__719	0.75	1.82847e-07	0
+EGRF__+NF1F__+SP1F__-DEAF__-E2FF	505.6667__365__664	0.75	1.82847e-07	0
+NF1F__+PAX6__+SP1F__-ETSF__-MAZF	564.6667__402__706	0.75	1.82847e-07	0
+EGRF__+NFKB__+PAX6__-SP1F__-SP1F__-SP1F__-SP1F	465.3333__327__676	0.75	1.82847e-07	0
+AHRR__+PAX6__+SP1F__-EGRF__-EGRF	306.6667__291__321	0.75	2.15082e-07	0
+HIFF__+MAZF__-DEAF__-SP1F__-ZF5F	593.6667__432__748	0.75	2.15082e-07	0
+EVI1__-CDEF__-CTCF__-E2FF__-EGRF	631.6667__561__754	0.75	2.15082e-07	0
+HIFF__+NF1F__+SP1F__+ZBPF__-EGRF	698.3333__551__962	0.75	2.15082e-07	0
+MYOD__+NRSF__+SP1F__-EGRF__-PLAG__-SP1F	411__354__487	0.75	2.15082e-07	0
+HIFF__-CDEF__-DEAF__-MAZF	626__548__715	0.75	2.15082e-07	0
+EGRF__+NF1F__+SP1F__-CTCF__-SP1F__-SP1F	436__325__556	0.75	2.50891e-07	0
+MAZF__+MAZF__-CTCF__-INSM__-SP1F__-SP1F	518.3333__403__719	0.75	2.50891e-07	0
+NFKB__+NFKB__+PAX6__+SP1F__+ZBPF__-SP1F	606__501__788	0.75	2.50891e-07	0
+NF1F__+SP1F__-CTCF__-CTCF__-EKLF	534.3333__381__773	0.75	2.50891e-07	0
+NF1F__+PAX6__-CTCF__-EGRF__-EKLF	534.3333__381__773	0.75	2.50891e-07	0
+HIFF__-CDEF__-DEAF__-SP1F__-ZF5F	593.6667__432__748	0.75	2.90462e-07	0
+HIFF__+PAX6__+SP1F__-CAAT	710__503__976	0.75	2.90462e-07	0
+EGRF__+NF1F__+SP1F__-CTCF__-E2FF	486__365__605	0.75	2.90462e-07	0
+EGRF__+NF1F__+SP1F__-CTCF__-MAZF__-SP1F	431.6667__325__543	0.75	2.90462e-07	0
+EGRF__+PAX6__+SP1F__-DEAF__-EKLF	508__390__662	0.75	2.90462e-07	0
+MYOD__+NRSF__+PAX6__-CTCF	540__474__608	0.75	2.90462e-07	0
+NF1F__+SP1F__-CTCF__-E2FF__-EKLF	534.3333__381__773	0.75	2.90462e-07	0
+MAZF__+NF1F__+SP1F__-ETSF__-SP1F	437__389__489	0.75	2.90462e-07	0
+HIFF__+PAX6__-CTCF__-EKLF	662.6667__595__711	0.75	2.90462e-07	0
+HIFF__+PAX6__+SP1F__-CTCF__-ZF5F	593.6667__432__748	0.75	2.90462e-07	0
+EVI1__+NFKB__+SP1F__-MZF1__-ZF5F	538__366__719	0.75	2.90462e-07	0
+EVI1__+MAZF__-E4FF__-EGRF	631.6667__561__754	0.75	2.90462e-07	0
+HIFF__+NF1F__-CTCF__-EGRF	698.3333__551__962	0.75	2.90462e-07	0
+PAX6__-CAAT__-CTCF__-INSM	451.6667__400__547	0.75	2.90462e-07	0
+MYOD__+NRSF__+SP1F__-NFKB__-SP1F	382.6667__329__427	0.75	2.90462e-07	0
+EVI1__+SP1F__-E2FF__-E4FF	424.6667__377__451	0.75	2.90462e-07	0
+HIFF__+SP1F__-CTCF__-E2FF__-MAZF__-SP1F	627.6667__550__716	0.75	2.90462e-07	0
+NRSF__+TEAF__-PLAG	475.3333__379__568	0.75	3.33982e-07	0
+MOKF__+NFKB__+SP1F__-CREB__-EGRF	526.3333__472__592	0.75	3.33982e-07	0
+NFKB__+NFKB__+PAX6__+SP1F__+ZBPF__-EGRF	605.3333__501__789	0.75	3.33982e-07	0
+NF1F__+SP1F__+SP1F__-CTCF__-EGRF__-EKLF	534.3333__381__773	0.75	3.33982e-07	0
+MYOD__+NFKB__+SP1F__+ZBPF__-PLAG__-SP1F	411__354__487	0.75	3.33982e-07	0
+EGRF__+NF1F__+SP1F__+ZBPF__-EGRF__-EKLF	509.3333__390__666	0.75	3.81636e-07	0
-CEBP__-HAND__-MAZF	312.6667__233__396	0.75	3.81636e-07	0
+MAZF__+NF1F__-CTCF__-EGRF__-EKLF	541__478__659	0.75	3.81636e-07	0
+MYOD__+NRSF__+SP1F__-CREB__-EGRF	461.3333__392__517	0.75	3.81636e-07	0
+NF1F__-CREB__-CTCF__-MAZF__-SP1F	508__404__708	0.75	3.81636e-07	0
+DEAF__+NF1F__+STAT	395.3333__348__421	0.75	3.81636e-07	0
+MYOD__+NFKB__+SP1F__-EGRF__-PLAG__-SP1F	411__354__487	0.75	3.81636e-07	0
+MYOD__+NRSF__+ZBPF__-CREB__-SP1F	508.3333__392__659	0.75	3.81636e-07	0
+EVI1__-CDEF__-E4FF	424.6667__377__451	0.75	3.81636e-07	0
+NF1F__+SP1F__+ZBPF__-CTCF__-EGRF__-EKLF	534.3333__381__773	0.75	3.81636e-07	0
+NF1F__+SP1F__-CTCF__-INSM	292.3333__197__349	0.75	3.81636e-07	0
+HIFF__+MAZF__-DEAF__-MAZF	626__548__715	0.75	3.81636e-07	0
+HIFF__+SP1F__-DEAF__-MAZF__-SP1F	627.6667__550__716	0.75	3.81636e-07	0
+MYOD__+NFKB__-NFKB__-NFKB__-SP1F	382.6667__329__427	0.75	4.33613e-07	0
+EVI1__+NFKB__+SP1F__-CREB__-EGRF	631.6667__561__754	0.75	4.33613e-07	0
+MYOD__+NFKB__+PAX6__-MAZF__-SP1F	570.3333__392__691	0.75	4.33613e-07	0
+PAX5__-CDEF__-CTCF__-INSM	390.3333__292__558	0.75	4.33613e-07	0
+DEAF__+NF1F__-STAT	392.3333__347__419	0.75	4.33613e-07	0
+EVI1__+MAZF__+SP1F__-EKLF__-INSM	425__353__546	0.75	4.33613e-07	0
+NF1F__+PAX6__+SP1F__-MAZF__-SP1F	566.3333__404__708	0.75	4.33613e-07	0
+MAZF__+NF1F__+SP1F__+ZBPF__-EKLF	484.3333__478__489	0.75	4.33613e-07	0
+MYOD__+NFKB__+PAX6__-EGRF__-EGRF	512.6667__392__656	0.75	4.33613e-07	0
+NFKB__+NFKB__+PAX6__+SP1F__-SP1F	535__501__575	0.75	4.33613e-07	0
+MYOD__+NRSF__+SP1F__+ZBPF__-CREB	404__349__458	0.75	4.33613e-07	0
+HIFF__+NFKB__-DEAF__-MAZF	626__548__715	0.75	4.33613e-07	0
+HIFF__+PAX6__+SP1F__-EKLF	662.6667__595__711	0.75	4.33613e-07	0
+NF1F__+SP1F__-INSM__-SP1F__-SP1F	507__404__676	0.75	4.33613e-07	0
+HIFF__+PAX6__+SP1F__-ETSF__-MAZF	626__548__715	0.75	4.33613e-07	0
+MYOD__+SP1F__+ZBPF__-CREB__-CTCF	540__474__608	0.75	4.33613e-07	0
+EVI1__+NFKB__-DEAF__-ZF5F	538__366__719	0.75	4.90097e-07	0
+MAZF__+NF1F__+SP1F__-MAZF__-SP1F	463.3333__421__536	0.75	4.90097e-07	0
+EGRF__+NF1F__-DEAF__-MAZF	471.3333__323__666	0.75	4.90097e-07	0
+NFKB__+NFKB__+PAX6__-MAZF__-SP1F	616.6667__501__788	0.75	4.90097e-07	0
+HIFF__+PAX6__+SP1F__-ETSF__-ETSF	481__468__488	0.75	4.90097e-07	0
+HIFF__+PAX6__-CAAT__-EGRF	732__551__962	0.75	5.51277e-07	0
+NF1F__+PAX6__+SP1F__+ZBPF__-EKLF	601.3333__449__773	0.75	5.51277e-07	0
+HIFF__+MAZF__+SP1F__-E4FF__-EGRF	652__443__962	0.75	5.51277e-07	0
+EVI1__+NFKB__+SP1F__-CREB__-ZF5F	538__366__719	0.75	5.51277e-07	0
+PAX5__-CDEF__-EKLF__-INSM	390.3333__292__558	0.75	5.51277e-07	0
+HIFF__+PAX6__+SP1F__-ETSF__-SP1F	617__550__716	0.75	5.51277e-07	0
+NF1F__+PAX6__-ETSF__-ETSF__-MAZF	564.6667__402__706	0.75	5.51277e-07	0
+HIFF__+NF1F__+ZBPF__-EGRF	698.3333__551__962	0.75	5.51277e-07	0
+NRSF__+TEAF__-ZBPF	527.3333__501__559	0.75	6.17338e-07	0
+EVI1__+NFKB__+SP1F__-EKLF__-ZF5F	538__366__719	0.75	6.17338e-07	0
+EVI1__-CDEF__-CREB__-ZF5F	538__366__719	0.75	6.17338e-07	0
+NRSF__+PAX6__+SP1F__-ETSF__-SP1F	557.3333__422__642	0.75	6.17338e-07	0
+MYOD__+NRSF__+SP1F__-CREB__-SP1F	508.3333__392__659	0.75	6.17338e-07	0
+NFKB__+NFKB__+SP1F__-CTCF__-NRF1__-NRF1	711.6667__563__901	0.75	6.17338e-07	0
+EGRF__+NF1F__+SP1F__-SP1F__-SP1F__-SP1F	451__370__556	0.75	6.88466e-07	0
+NF1F__+SP1F__-CTCF__-E2FF__-MAZF	564.6667__402__706	0.75	6.88466e-07	0
+EGRF__+NFKB__+PAX6__-EKLF__-SP1F__-SP1F	422.3333__327__528	0.75	6.88466e-07	0
+MYOD__+NFKB__+PAX6__-EGRF__-SP1F	512.6667__392__659	0.75	6.88466e-07	0
+EGRF__+PAX6__+SP1F__-DEAF__-E2FF	505.6667__365__664	0.75	6.88466e-07	0
+MAZF__+NF1F__+SP1F__+ZBPF__-SP1F	437__389__489	0.75	6.88466e-07	0
+HIFF__+MAZF__+SP1F__-E2FF__-MAZF__-SP1F	627.6667__550__716	0.75	6.88466e-07	0
+HIFF__+PAX6__+SP1F__-CTCF__-EGRF	698.3333__551__962	0.75	7.64847e-07	0
+MYOD__+NFKB__+ZBPF__-CREB__-SP1F	508.3333__392__659	0.75	7.64847e-07	0
+MAZF__+NF1F__-EKLF__-EKLF	572.3333__478__659	0.75	7.64847e-07	0
+HIFF__+PAX6__+SP1F__-CTCF__-E2FF	660.3333__488__780	0.75	7.64847e-07	0
+MAZF__+SP1F__-CTCF__-INSM__-SP1F__-SP1F	518.3333__403__719	0.75	7.64847e-07	0
+EVI1__-CDEF__-ZBPF__-ZF5F	412.3333__342__529	0.75	7.64847e-07	0
+EGRF__+NF1F__+SP1F__-CTCF__-EKLF	508__390__662	0.75	7.64847e-07	0
+NRSF__+SORY__-CDEF__-ETSF	483.3333__339__634	0.75	7.64847e-07	0
+EGRF__+PAX6__-DEAF__-MAZF__-SP1F	473__325__667	0.75	7.64847e-07	0
+MAZF__+NF1F__+SP1F__-EKLF	484.3333__478__489	0.75	7.64847e-07	0
+EVI1__+SP1F__-E4FF__-EGRF	631.6667__561__754	0.75	7.64847e-07	0
+MYOD__+NFKB__+PAX6__-CTCF	540__474__608	0.75	7.64847e-07	0
+EVI1__+MAZF__-MZF1__-SP1F__-ZF5F	538__366__719	0.75	8.46668e-07	0
+TEAF__-CDEF__-CTCF	432.3333__382__474	0.75	8.46668e-07	0
+EVI1__-CDEF__-MZF1__-SP1F	386__334__451	0.75	8.46668e-07	0
+EVI1__-CDEF__-MZF1__-ZF5F	538__366__719	0.75	8.46668e-07	0
+MYOD__+NFKB__+SP1F__-CREB__-EGRF	461.3333__392__517	0.75	8.46668e-07	0
+MAZF__+NF1F__+SP1F__-CTCF__-SP1F	403.3333__285__536	0.75	8.46668e-07	4.19798e-05
+NF1F__+PAX6__+SP1F__-ETSF__-ETSF	419.6667__341__559	0.75	8.46668e-07	0
+NFKB__+NFKB__+PAX6__+SP1F__-CTCF	567.6667__408__717	0.75	8.46668e-07	0
+EGRF__+NF1F__+SP1F__-CTCF__-MAZF	416__323__500	0.75	8.46668e-07	0
+MYOD__+NFKB__+SP1F__-EGRF__-PLAG	389.6667__344__476	0.75	8.46668e-07	0
+MAZF__+NF1F__-ETSF__-MAZF__-SP1F	463.3333__421__536	0.75	8.46668e-07	0
+NFKB__+TEAF__-CREB__-ZBPF	392.3333__310__440	0.75	9.34115e-07	0
+EVI1__+MAZF__-CREB__-SP1F__-ZF5F	538__366__719	0.75	9.34115e-07	4.19798e-05
+NRSF__+PAX6__-CDEF__-ETSF	583.3333__477__639	0.75	9.34115e-07	0
+NF1F__+SP1F__-ETSF__-INSM	365.3333__331__416	0.75	9.34115e-07	0
+NFKB__+SP1F__-E2FF__-E4FF	318.3333__271__412	0.75	9.34115e-07	0
+PAX6__+SP1F__+ZBPF__-CREB__-NFKB	461.3333__322__578	0.75	9.34115e-07	0
+HIFF__+PAX6__-ETSF__-MAZF__-SP1F	627.6667__550__716	0.75	9.34115e-07	0
+MYOD__+NFKB__+PAX6__+ZBPF__-EGRF	512.6667__392__656	0.75	1.02737e-06	0
+EVI1__+NFKB__-CREB__-SP1F__-ZF5F	538__366__719	0.75	1.02737e-06	4.19798e-05
+MYOD__+NRSF__-NFKB__-ZBPF__-ZBPF	434.6667__291__569	0.75	1.02737e-06	0
+MYOD__+NRSF__+SP1F__-PLAG__-SP1F	411__354__487	0.75	1.02737e-06	4.19798e-05
+MAZF__+NF1F__+ZBPF__-EGRF__-EKLF	541__478__659	0.75	1.02737e-06	0
+MAZF__+NF1F__-CTCF__-EKLF	541__478__659	0.75	1.02737e-06	0
+EGRF__+EGRF__+PAX6__-CTCF__-EGRF__-EKLF	617.6667__466__721	0.75	1.02737e-06	0
+MAZF__+SP1F__-EKLF__-INSM__-SP1F__-SP1F	518.3333__403__719	0.75	1.02737e-06	0
+EGRF__+PAX6__-CTCF__-NRF1__-NRF1	320.6667__310__327	0.75	1.02737e-06	0
+NFKB__+NFKB__+PAX6__+ZBPF__-SP1F	606__501__788	0.75	1.12663e-06	0
+HIFF__+NFKB__+SP1F__-CREB__-E2FF	660.3333__488__780	0.75	1.12663e-06	0
+EVI1__+NFKB__+SP1F__-CREB__-SP1F	496__334__703	0.75	1.12663e-06	0.000166364
+EGRF__+NF1F__-CTCF__-EGRF__-EKLF	509.3333__390__666	0.75	1.12663e-06	0
+EGRF__+NF1F__-ETSF__-ETSF__-MAZF	471.3333__323__666	0.75	1.12663e-06	0
+EGRF__+PAX6__+SP1F__-ETSF__-MAZF__-SP1F	473__325__667	0.75	1.23206e-06	0
+HIFF__-CDEF__-EKLF__-SP1F__-ZF5F	593.6667__432__748	0.75	1.23206e-06	0
+HIFF__+PAX6__+SP1F__+ZBPF__-EGRF	698.3333__551__962	0.75	1.23206e-06	0
+MYOD__+NRSF__+SP1F__-EGRF__-PLAG	389.6667__344__476	0.75	1.23206e-06	0
+HIFF__+PAX6__+SP1F__+ZBPF__-SP1F	617__550__716	0.75	1.23206e-06	0
+EVI1__+MAZF__+SP1F__-CREB__-ZF5F	538__366__719	0.75	1.23206e-06	0
+NRSF__+SP1F__+ZBPF__-CREB__-NFKB	518.3333__365__771	0.75	1.23206e-06	0
+EVI1__+MAZF__+SP1F__-MZF1__-ZF5F	538__366__719	0.75	1.23206e-06	0
+EVI1__-CDEF__-EKLF__-ZF5F	538__366__719	0.75	1.23206e-06	0
+PAX5__-CDEF__-DEAF__-EGRF	597__477__766	0.75	1.34387e-06	0
+NF1F__+SP1F__-EGRF__-INSM	365.3333__331__416	0.75	1.34387e-06	0
+EGRF__+PAX6__-ETSF__-ETSF__-MAZF__-SP1F	473__325__667	0.75	1.34387e-06	0
+MYOD__+NFKB__+SP1F__-CREB__-SP1F	508.3333__392__659	0.75	1.34387e-06	0
+MYOD__+NFKB__+SP1F__+ZBPF__-PLAG	389.6667__344__476	0.75	1.34387e-06	0
+HIFF__-CDEF__-DEAF__-EGRF	652__443__962	0.75	1.34387e-06	0
+NF1F__+SP1F__+SP1F__-CTCF__-EKLF	534.3333__381__773	0.75	1.34387e-06	0
+MAZF__+PAX6__-CTCF__-NRF1__-NRF1	354.3333__316__423	0.75	1.34387e-06	0
+MAZF__+NF1F__+SP1F__-MAZF	447.6667__419__493	0.75	1.34387e-06	0
+MYOD__+NFKB__+ZBPF__-CREB__-EGRF	461.3333__392__517	0.75	1.34387e-06	0
+HIFF__+MAZF__+SP1F__-EKLF__-SP1F__-ZF5F	593.6667__432__748	0.75	1.46222e-06	0
+MYOD__+NRSF__+SP1F__+ZBPF__-PLAG	389.6667__344__476	0.75	1.46222e-06	0
+EVI1__+NFKB__+SP1F__-INSM	425__353__546	0.75	1.46222e-06	0
+NRSF__+PLAG__+ZBPF__-CREB	388.6667__365__422	0.75	1.46222e-06	0
+NF1F__+PAX6__-ETSF__-MAZF__-SP1F	566.3333__404__708	0.75	1.46222e-06	0
+PAX6__+SP1F__+STAT__-ETSF__-NR2F	501__430__642	0.75	1.46222e-06	0
+ZBPF__-CDEF__-E4FF	607.3333__462__819	0.75	1.46222e-06	0
+EVI1__+MAZF__-DEAF__-EGRF	631.6667__561__754	0.75	1.46222e-06	0
+EGRF__+NFKB__+PAX6__-SP1F__-SP1F__-SP1F	398.6667__298__528	0.75	1.46222e-06	0
+HIFF__+NF1F__-ETSF__-ETSF	481__468__488	0.75	1.46222e-06	0
+EKLF__+GREF__+HEN1	287__201__400	0.75	1.46222e-06	0
+MYOD__+SP1F__+XBBF__-INSM	370__314__464	0.75	1.46222e-06	0
+MYOD__+NRSF__-CREB__-CTCF	540__474__608	0.75	1.46222e-06	0
+EVI1__-CDEF__-CREB__-EGRF	631.6667__561__754	0.75	1.46222e-06	0
+MYOD__+XBBF__-ETSF__-INSM	370__314__464	0.75	1.46222e-06	0
+HIFF__+SP1F__+SP1F__+ZBPF__-EKLF	662.6667__595__711	0.75	1.58732e-06	0
+MAZF__+NF1F__-ETSF__-MAZF	447.6667__419__493	0.75	1.58732e-06	0
+EGRF__+EGRF__+PAX6__-CTCF__-SP1F__-SP1F	591.3333__401__697	0.75	1.58732e-06	0
+HIFF__+SP1F__-CTCF__-E2FF__-MAZF	626__548__715	0.75	1.58732e-06	0
+HIFF__-CDEF__-CTCF__-E2FF__-EGRF	652__443__962	0.75	1.71934e-06	0
+EVI1__+MAZF__-DEAF__-ZF5F	538__366__719	0.75	1.71934e-06	0
+NRSF__+PAX6__+SP1F__-ETSF__-ETSF	514.6667__414__639	0.75	1.71934e-06	0
+PAX5__-E2FF__-E4FF__-EGRF	564.3333__450__766	0.75	1.71934e-06	0
+EGRF__+EGRF__+PAX6__-EKLF__-SP1F__-SP1F	580.6667__488__726	0.75	1.71934e-06	0
+EGRF__+EGRF__+PAX6__-CTCF__-MAZF__-SP1F	591.3333__401__697	0.75	1.71934e-06	0
+MYOD__-HEAT__-NFKB__-SP1F	382.6667__329__427	0.75	1.71934e-06	0
+EGRF__+NF1F__+SP1F__-EGRF__-EKLF	452.6667__390__496	0.75	1.71934e-06	0
+MYOD__+NFKB__-MZF1__-PLAG__-SP1F	467.6667__354__657	0.75	1.71934e-06	0
+NF1F__+PAX6__-ETSF__-ETSF__-SP1F	555.6667__404__676	0.75	1.71934e-06	0
+HIFF__+NF1F__+SP1F__-E2FF	620.3333__488__780	0.75	1.71934e-06	0
+HIFF__+PAX6__+SP1F__-CTCF__-SP1F	567.6667__402__716	0.75	1.71934e-06	0
+NF1F__+SP1F__-CTCF__-E2FF__-EGRF	451__405__534	0.75	1.71934e-06	0
+MYOD__+PLAG__+RREB__-ETSF	442.3333__357__609	0.75	1.85846e-06	4.19798e-05
+NF1F__+SP1F__+ZBPF__-CTCF__-EKLF	534.3333__381__773	0.75	1.85846e-06	0
+EVI1__-CDEF__-CTCF__-ZF5F	447.6667__342__635	0.75	1.85846e-06	0
+MYOD__+NFKB__-MAZF__-PLAG__-SP1F	411__354__487	0.75	1.85846e-06	0.000412024
+EGRF__+NF1F__-DEAF__-E2FF	505.6667__365__664	0.75	1.85846e-06	0
+NFKB__+NFKB__+PAX6__-NRF1	657__525__804	0.75	1.85846e-06	0
+MYOD__+NFKB__-NFKB__-PLAG__-SP1F	402.6667__329__487	0.75	2.00488e-06	4.19798e-05
+NF1F__+PAX6__+SP1F__+ZBPF__-SP1F	555.6667__404__676	0.75	2.00488e-06	0
+EVI1__+NFKB__-EKLF__-INSM	425__353__546	0.75	2.00488e-06	0
+PAX6__-CAAT__-CTCF__-EKLF	453.3333__396__523	0.75	2.00488e-06	4.19798e-05
+HIFF__+NFKB__+SP1F__-CAAT	710__503__976	0.75	2.15878e-06	0
+HIFF__+ZBPF__-CTCF__-EKLF	662.6667__595__711	0.75	2.15878e-06	0
+PAX6__+SP1F__-CTCF__-E2FF__-MAZF__-SP1F	534.6667__396__759	0.75	2.15878e-06	0
+HIFF__+MAZF__-CTCF__-E2FF__-SP1F	617__550__716	0.75	2.15878e-06	0
+MYOD__+NFKB__+PAX6__+ZBPF__-SP1F	512.6667__392__659	0.75	2.15878e-06	0
+MYOD__+PLAG__+RREB__-EGRF	397.3333__375__425	0.75	2.15878e-06	0
+NFKB__+NFKB__+PAX6__+SP1F__+ZBPF	570.3333__453__787	0.75	2.15878e-06	0
+MYOD__+NRSF__+ZBPF__-PLAG__-SP1F	411__354__487	0.75	2.15878e-06	4.19798e-05
+EVI1__+NFKB__-CREB__-PAX6	396.6667__355__438	0.75	2.15878e-06	0
+HIFF__+NFKB__+SP1F__-CREB__-EGRF	652__443__962	0.75	2.32034e-06	0
+NRSF__+PLAG__-PLAG__-ZBPF	527.3333__501__559	0.75	2.32034e-06	0
+CTCF__+MAZF__+SP1F__+XBBF__-E2FF__-EGRF	401.3333__270__479	0.75	2.32034e-06	0
+MYOD__+NFKB__+SP1F__-PLAG__-SP1F	411__354__487	0.75	2.32034e-06	0
+EVI1__+MAZF__-CTCF__-E2FF__-EGRF	631.6667__561__754	0.75	2.32034e-06	0
+NF1F__+SP1F__+SP1F__+ZBPF__-EGRF__-EKLF	534.3333__381__773	0.75	2.32034e-06	0
+EVI1__+NFKB__-CTCF__-E2FF__-EGRF	631.6667__561__754	0.75	2.32034e-06	0
+MAZF__+SP1F__-CREB__-CTCF__-EGRF__-EKLF	545.6667__478__659	0.75	2.48975e-06	0
+EVI1__+MAZF__+SP1F__-CREB__-EGRF	631.6667__561__754	0.75	2.48975e-06	0
+PAX6__+SORY__-CDEF__-ETSF	523__363__753	0.75	2.48975e-06	0
+EGRF__+NF1F__-CTCF__-SP1F__-SP1F	436__325__556	0.75	2.48975e-06	4.19798e-05
+NRSF__-HEAT__-NFKB__-SP1F	344.6667__278__422	0.75	2.48975e-06	0
+HIFF__+NFKB__-CTCF__-E2FF__-EGRF	652__443__962	0.75	2.48975e-06	0
+EGRF__+EGRF__+PAX6__+ZBPF__-EGRF__-EKLF	617.6667__466__721	0.75	2.48975e-06	0
+NF1F__+PAX6__+ZBPF__-EGRF__-EKLF	534.3333__381__773	0.75	2.48975e-06	0
+HIFF__-E2FF__-E4FF__-EGRF	652__443__962	0.75	2.66719e-06	0
+EVI1__+SP1F__-CREB__-SP1F__-ZF5F	538__366__719	0.75	2.66719e-06	4.19798e-05
+EVI1__+NFKB__+SP1F__-CAAT	689.6667__594__769	0.75	2.66719e-06	0
+MAZF__+NF1F__+SP1F__+ZBPF__-EGRF	452.3333__386__537	0.75	2.66719e-06	4.19798e-05
+NRSF__+PAX6__+SP1F__-CTCF	559.3333__487__638	0.75	2.66719e-06	0
+EVI1__+MAZF__+SP1F__-CAAT	689.6667__594__769	0.75	2.66719e-06	0
+EVI1__+MAZF__+SP1F__-EKLF__-ZF5F	538__366__719	0.75	2.85284e-06	0
+MYOD__+NRSF__+SP1F__+SP1F__-CTCF	540__474__608	0.75	2.85284e-06	0
+HIFF__+MAZF__+SP1F__-E2FF__-MAZF	626__548__715	0.75	2.85284e-06	0
+NFKB__+SP1F__-CREB__-CTCF__-NRF1	606__525__651	0.75	2.85284e-06	0
+EGRF__+PAX6__-DEAF__-EKLF	508__390__662	0.75	2.85284e-06	0
+MAZF__+NF1F__+ZBPF__-EKLF	484.3333__478__489	0.75	2.85284e-06	0
+PAX6__-IKRS__-MZF1__-NFKB	471.3333__322__608	0.75	3.04689e-06	0
+NFKB__+SP1F__-CDEF__-NRF1__-NRF1	678.3333__616__748	0.75	3.04689e-06	0
+EVI1__+SP1F__-MZF1__-SP1F__-ZF5F	538__366__719	0.75	3.04689e-06	0
+MYOD__+SP1F__-CREB__-EGRF__-EGRF__-EGRF	610.3333__507__694	0.75	3.04689e-06	0
+HIFF__+MAZF__+SP1F__-CAAT	710__503__976	0.75	3.04689e-06	0
+PAX6__-HEAT__-PLAG__-ZBPF	362__315__445	0.75	3.04689e-06	0
+HIFF__+PAX6__+SP1F__-MAZF	626__548__715	0.75	3.04689e-06	0
+EGRF__+PAX6__-DEAF__-MAZF	471.3333__323__666	0.75	3.04689e-06	0
+EGRF__+NF1F__+SP1F__-ETSF__-SP1F	405.3333__293__496	0.75	3.04689e-06	0
+HIFF__-CDEF__-CREB__-E2FF	660.3333__488__780	0.75	3.04689e-06	0
+MYOD__+NRSF__+SP1F__-NFKB	356.6667__323__389	0.75	3.04689e-06	0
+NF1F__+SP1F__+ZBPF__-INSM	365.3333__331__416	0.75	3.04689e-06	0
+NFKB__-CDEF__-CTCF__-NRF1__-NRF1	648__525__748	0.75	3.24953e-06	0
+PAX5__+SP1F__-E4FF__-EGRF	564.3333__450__766	0.75	3.24953e-06	0
+HIFF__+SP1F__-CTCF__-EKLF	662.6667__595__711	0.75	3.24953e-06	0
+NFKB__+ZBPF__-CREB__-NFKB	304.6667__283__345	0.75	3.24953e-06	0
+EVI1__+NFKB__+SP1F__-EKLF__-SP1F	415.6667__334__540	0.75	3.46094e-06	0
+EGRF__+PAX6__+SP1F__-CTCF__-MAZF__-SP1F	473__325__667	0.75	3.46094e-06	0
+NRSF__+PAX6__+SP1F__+ZBPF__-SP1F	557.3333__422__642	0.75	3.46094e-06	0
+HIFF__+MAZF__-DEAF__-EGRF	652__443__962	0.75	3.6813e-06	0
+NF1F__-E4FF__-EGRF	590.6667__405__833	0.75	3.6813e-06	0
+HIFF__+NFKB__+SP1F__-E2FF__-SP1F	617__550__716	0.75	3.6813e-06	0
+NFKB__+NFKB__+PAX6__+SP1F__-EGRF	543__387__789	0.75	3.6813e-06	0
+HIFF__+MAZF__-EKLF__-SP1F__-ZF5F	593.6667__432__748	0.75	3.6813e-06	0
+EGRF__+PAX6__-CAAT__-EKLF	508__390__662	0.75	3.6813e-06	0
+EGRF__+NF1F__+SP1F__-CTCF__-EGRF	420.6667__290__544	0.75	3.6813e-06	0
+MYOD__+NRSF__-CREB__-EGRF	461.3333__392__517	0.75	3.6813e-06	0
+NF1F__+PAX6__+SP1F__-EKLF	601.3333__449__773	0.75	3.91079e-06	4.19798e-05
+MYOD__+NFKB__+ZBPF__-PLAG__-SP1F	411__354__487	0.75	3.91079e-06	4.19798e-05
+EVI1__+SP1F__-DEAF__-ZF5F	538__366__719	0.75	3.91079e-06	0
+EGRF__+NF1F__-CTCF__-E2FF	486__365__605	0.75	3.91079e-06	0
+EVI1__+MAZF__-EKLF__-INSM	425__353__546	0.75	3.91079e-06	0
+NRSF__+SP1F__-ETSF__-NFKB__-SP1F	454.6667__334__608	0.75	3.91079e-06	0
+MYOD__+SP1F__+SP1F__-EGRF__-EGRF	499.75__392__656	1	4.05689e-06	5.18269e-07
+NFKB__+PAX6__-CTCF__-EGRF__-EKLF	356.6667__240__489	0.75	4.1496e-06	4.19798e-05
+E2FF__-MZF1__-NR2F__-STAT	318.6667__300__355	0.75	4.1496e-06	0
+MAZF__+NF1F__-ETSF__-SP1F	437__389__489	0.75	4.1496e-06	0
+NFKB__+SP1F__-CREB__-CTCF__-ETSF	554.6667__412__687	0.75	4.1496e-06	0
+PAX5__-CDEF__-CREB__-EGRF	597__477__766	0.75	4.1496e-06	0
+NRSF__+PLAG__-ETSF__-PLAG	443.3333__379__568	0.75	4.39791e-06	0
+EGRF__+NF1F__-EKLF__-EKLF	540.6667__472__666	0.75	4.39791e-06	0
+MAZF__+SP1F__-CREB__-CTCF__-MAZF__-SP1F	519.3333__433__690	0.75	4.39791e-06	0
+EVI1__+NFKB__-CREB__-EGRF	631.6667__561__754	0.75	4.39791e-06	0
+HIFF__+PAX6__+SP1F__+ZBPF	594.6667__527__708	0.75	4.39791e-06	0
+MYOD__+SP1F__-ETSF__-INSM	286__212__332	0.75	4.39791e-06	0
+EVI1__+MAZF__+SP1F__-CREB__-SP1F	496__334__703	0.75	4.39791e-06	4.19798e-05
+HIFF__+SP1F__-E4FF__-EGRF	652__443__962	0.75	4.39791e-06	0
+NFKB__+PAX6__-CTCF__-SP1F__-SP1F	330.3333__271__444	0.75	4.65591e-06	0
+MYOD__+NRSF__+SP1F__-PLAG	389.6667__344__476	0.75	4.65591e-06	4.19798e-05
+EVI1__+SP1F__-CTCF__-INSM	425__353__546	0.75	4.65591e-06	4.19798e-05
+MYOD__+NRSF__-CREB__-SP1F	508.3333__392__659	0.75	4.65591e-06	0
+EGRF__+NF1F__+ZBPF__-EGRF__-EKLF	509.3333__390__666	0.75	4.65591e-06	0
+EGRF__+NF1F__+SP1F__-MAZF__-SP1F	431.6667__325__543	0.75	4.65591e-06	0
+EGRF__+NFKB__+PAX6__-EKLF__-SP1F	384.6667__298__463	0.75	4.65591e-06	0
+MYOD__+NFKB__-EGRF__-PLAG__-SP1F	411__354__487	0.75	4.65591e-06	0.000166364
+EVI1__-CDEF__-E2FF__-EGRF	631.6667__561__754	0.75	4.92378e-06	0
+MYOD__+NRSF__-EGRF__-PLAG__-SP1F	402.6667__329__487	0.75	4.92378e-06	0.000166364
+EVI1__-CDEF__-CTCF__-SP1F	437.3333__334__605	0.75	4.92378e-06	0
+HIFF__-CDEF__-CREB__-EGRF	652__443__962	0.75	4.92378e-06	0
-BCL6__-ETSF__-ETSF__-MYBL	243__174__297	0.75	4.92378e-06	0
+NRSF__-HEAT__-PLAG__-SP1F	364.6667__278__422	0.75	4.92378e-06	4.19798e-05
+EVI1__+NFKB__+SP1F__-PAX6	396.6667__355__438	0.75	4.92378e-06	0
+AHRR__+PAX6__+SP1F__-EGRF	229__152__273	0.75	4.92378e-06	0
+EGRF__+PAX6__+SP1F__-CTCF__-EKLF	508__390__662	0.75	4.92378e-06	0
+PAX6__+PAX6__-STAT__-STAT	334__313__376	0.75	4.92378e-06	0
+HIFF__+SP1F__-CTCF__-E2FF__-SP1F	617__550__716	0.75	5.20171e-06	0
+PAX6__+SP1F__-ETSF__-INSM	425.3333__400__468	0.75	5.20171e-06	0
+HIFF__+SP1F__-E2FF__-EKLF	662.6667__595__711	0.75	5.20171e-06	0
+PAX5__-CDEF__-CTCF__-E2FF__-EGRF	597__477__766	0.75	5.20171e-06	0
+NFKB__+PAX6__-CTCF__-MAZF__-SP1F	330.3333__271__444	0.75	5.20171e-06	4.19798e-05
+EVI1__+NFKB__+SP1F__+SP1F__-E2FF	747.3333__653__898	0.75	5.20171e-06	0
+NFKB__+SP1F__+ZBPF__-CREB__-EGRF	378.3333__348__400	0.75	5.20171e-06	0
+MYOD__+SP1F__+ZBPF__-CREB__-EGRF	461.3333__392__517	0.75	5.20171e-06	0
+PAX6__+SP1F__+STAT__-CTCF	432.3333__360__541	0.75	5.20171e-06	0
+HIFF__+MAZF__+SP1F__-CREB__-E2FF	660.3333__488__780	0.75	5.48986e-06	0
+MYOD__+NRSF__+SP1F__+ZBPF__+ZBPF	407.3333__355__475	0.75	5.48986e-06	0.000166364
+MYOD__+NRSF__+ZBPF__-CREB	404__349__458	0.75	5.48986e-06	0
+EVI1__-CDEF__-EKLF__-SP1F	415.6667__334__540	0.75	5.48986e-06	0
+NFKB__+NFKB__+PAX6__-SP1F	505.3333__486__529	0.75	5.48986e-06	0
+EVI1__+NFKB__+SP1F__-E2FF__-EGRF	631.6667__561__754	0.75	5.78844e-06	0
+NRSF__+TEAF__-ETSF	496.3333__403__639	0.75	5.78844e-06	4.19798e-05
+EGRF__+NFKB__+SP1F__-SP1F__-SP1F__-SP1F__-SP1F	465.3333__327__676	0.75	5.78844e-06	0
+E2FF__+MAZF__-DEAF__-MAZF__-SP1F	454.3333__352__580	0.75	5.78844e-06	0
+EGRF__+EGRF__+PAX6__-CTCF__-MAZF	544.3333__399__674	0.75	5.78844e-06	0
+MYOD__+NRSF__+SP1F__-EGRF__-EGRF	407.3333__355__475	0.75	5.78844e-06	4.19798e-05
+EVI1__-CDEF__-SP1F__-ZF5F	538__366__719	0.75	6.09762e-06	0
+PAX6__+SP1F__-ETSF__-PLAG__-SP1F	398.6667__325__449	0.75	6.09762e-06	0
+MYOD__-HEAT__-PLAG__-SP1F	402.6667__329__487	0.75	6.09762e-06	4.19798e-05
+MYOD__+SP1F__-ETSF__-NFKB__-SP1F	492.6667__392__659	0.75	6.09762e-06	0
+EVI1__+NFKB__-MZF1__-ZF5F	538__366__719	0.75	6.09762e-06	0
+MYOD__+NRSF__-NFKB__-ZBPF	325__246__471	0.75	6.09762e-06	0.000412024
+TEAF__-CDEF__-ETSF	443.6667__398__491	0.75	6.09762e-06	0
+MYOD__+SP1F__-ETSF__-MOKF	253__213__312	0.75	6.41758e-06	0
+NF1F__+SP1F__+SP1F__-MAZF__-SP1F	508__404__708	0.75	6.41758e-06	0
+HIFF__+PAX6__+ZBPF__-EGRF	698.3333__551__962	0.75	6.41758e-06	0
+NFKB__+NFKB__-CTCF__-NRF1__-NRF1	711.6667__563__901	0.75	6.41758e-06	4.19798e-05
+MAZF__+NF1F__+SP1F__-CTCF	326.6667__223__489	0.75	6.41758e-06	4.19798e-05
+MOKF__+NFKB__-CREB__-EGRF	526.3333__472__592	0.75	6.41758e-06	0
+MAZF__+SP1F__-CREB__-CTCF__-SP1F__-SP1F	519.3333__433__690	0.75	6.41758e-06	0
+MAZF__+MAZF__-CTCF__-CTCF__-EGRF__-EKLF	545.6667__478__659	0.75	6.7485e-06	0
+MOKF__+NFKB__+SP1F__+ZBPF__-EGRF	526.3333__472__592	0.75	6.7485e-06	0
+EVI1__+NFKB__-CREB__-ZF5F	538__366__719	0.75	6.7485e-06	4.19798e-05
+NRSF__+PAX6__-MAZF__-SP1F	532.3333__422__640	0.75	7.09058e-06	0
+HIFF__+SP1F__-E2FF__-MAZF__-SP1F	627.6667__550__716	0.75	7.09058e-06	0
+NRSF__+SP1F__-ETSF__-PLAG__-SP1F	373__303__422	0.75	7.44399e-06	4.19798e-05
+MYOD__+NFKB__+SP1F__-PLAG	389.6667__344__476	0.75	7.44399e-06	0
+HIFF__+SP1F__+SP1F__-CAAT	710__503__976	0.75	7.44399e-06	0
+NF1F__-CREB__-MAZF__-SP1F	508__404__708	0.75	7.44399e-06	0
+EVI1__+NFKB__-E4FF	424.6667__377__451	0.75	7.44399e-06	0
+NRSF__+PLAG__+SP1F__+ZBPF__-PLAG	443.3333__379__568	0.75	7.80891e-06	0
+MAZF__+SP1F__-CREB__-CTCF__-EKLF	545.6667__478__659	0.75	7.80891e-06	0
+HIFF__+PAX6__+SP1F__-E2FF	620.3333__488__780	0.75	7.80891e-06	4.19798e-05
+CTCF__+EGRF__-MZF1	47__46__48	0.75	7.80891e-06	4.19798e-05
+PAX5__-CDEF__-INSM	390.3333__292__558	0.75	7.80891e-06	0
+HIFF__+MAZF__+SP1F__-E2FF__-SP1F	617__550__716	0.75	7.80891e-06	0
+NFKB__+SP1F__+SP1F__-CTCF__-NRF1__-NRF1	660.6667__563__748	0.75	8.18552e-06	0
+EVI1__+MAZF__+MAZF__+SP1F__-E2FF	747.3333__653__898	0.75	8.18552e-06	0
+EVI1__+MAZF__-CREB__-ZF5F	538__366__719	0.75	8.18552e-06	4.19798e-05
+STAF__+STAT__-ETSF__-NR2F	504__449__554	0.75	8.18552e-06	0
+EVI1__+MAZF__-MZF1__-ZF5F	538__366__719	0.75	8.18552e-06	0
+MAZF__+NF1F__+ZBPF__-SP1F	437__389__489	0.75	8.18552e-06	0
+NF1F__+PAX6__+SP1F__+ZBPF	533.3333__403__618	0.75	8.18552e-06	0
+EVI1__+SP1F__+SP1F__-CAAT	689.6667__594__769	0.75	8.57402e-06	0
+MYOD__+NRSF__+SP1F__+ZBPF__-SP1F	391__354__427	0.75	8.57402e-06	0.000412024
+EGRF__-EKLF__-INSM__-ZF5F	280.6667__226__385	0.75	8.57402e-06	0
+HIFF__+PAX6__+SP1F__-CTCF	477__340__627	0.75	8.57402e-06	0
+MYOD__+NRSF__+SP1F__+ZBPF__-EGRF	407.3333__355__475	0.75	8.57402e-06	4.19798e-05
+EGRF__+EGRF__-CREB__-CTCF__-EGRF__-EKLF	617.6667__466__721	0.75	8.57402e-06	0
+EGRF__+NF1F__-CTCF__-MAZF	416__323__500	0.75	8.57402e-06	4.19798e-05
+CTCF__+E2FF__+XBBF__-EGRF	170.6667__80__223	0.75	8.97457e-06	0
+MYOD__+NFKB__+PAX6__+ZBPF	473.3333__344__601	0.75	8.97457e-06	0
+MAZF__+NF1F__+SP1F__-E2FF	459.6667__371__584	0.75	8.97457e-06	0
+HIFF__+SP1F__+SP1F__-MAZF__-SP1F	627.6667__550__716	0.75	8.97457e-06	0
+E2FF__+MAZF__-CTCF__-E2FF__-MAZF__-SP1F	454.3333__352__580	0.75	8.97457e-06	4.19798e-05
+HIFF__+NFKB__-CREB__-E2FF	660.3333__488__780	0.75	8.97457e-06	0
+MYOD__+RREB__-EGRF__-ZBPF	470.3333__444__496	0.75	9.38737e-06	0
+EGRF__+PAX6__+SP1F__-CTCF__-E2FF	505.6667__365__664	0.75	9.38737e-06	0
+MYOD__+NFKB__+ZBPF__-CREB	404__349__458	0.75	9.81259e-06	0
+NFKB__+SP1F__-CDEF__-ETSF	602.3333__555__687	0.75	9.81259e-06	0
+NFKB__+NFKB__+SP1F__-CTCF__-ETSF	605.6667__412__718	0.75	9.81259e-06	0
-CEBP__-HAND	185__151__224	0.75	9.81259e-06	0
+CTCF__+MAZF__+XBBF__-E2FF__-EGRF	401.3333__270__479	0.75	9.81259e-06	0
+EVI1__+SP1F__-CTCF__-E2FF__-EGRF	631.6667__561__754	0.75	9.81259e-06	0

## Sheet: Promoter profiles
Promoter profiles examples
Note: only show to illustrate how it looks like in our program
1st column: the promoter id exported from Genomatix (Gene2Promoter)
2nd column: TFs that potentialy bind to the promoter sequence along with the binding orientation and the positions (one or more)
(+: forward and -: backward orientation)
Note: since we only take into account the order between two binding sites and the length of CRMs in searching for statistical significant CRMs,
the local cooredinate system of each promoter starts from 0 at the beginning of the promoter sequence instead of starting from a negative number to 0.
GXP_69099	-PAX5,112,-MYOD,80,+ZFHX,63,+NRSF,923,+GRHL,627,-E2FF,809__865__978__1092,-ZBPF,1077__1200,-TEAF,342,+HOXF,103__389__541__588,-BRNF,373__386,+SORY,410,+NKX6,373,+PAX2,421,-HOXF,388__562__633,-HAML,1161,-NFKB,191__465,+STAF,732,+CIZF,405__427,-OCTB,588,-ET
GXP_44768	-MYOD,627,-MYT1,120,+HICF,461,-HNF1,59__106,-SP1F,187__447,-MYBL,393,+HOXF,45__105__147,+SRFF,476,+SORY,362,+HMTB,438,-HMTB,64,-HAML,662,-NFKB,447__461,+GABF,339,-ETSF,214__364__390__506,+EVI1,82__95__315__330,+NOLF,447,+FKHD,60,+HESF,532,-BRAC,185,+NR2F,
GXP_297362	+ZFHX,62,-E2FF,506__681,-GZF1,311,-ZBPF,411,+NRF1,505,-SP1F,487,-MYBL,237,+HOXF,148__610,+SRFF,536,-PAX2,519,+SORY,326,-HOXF,195__661__711__732,+FXRE,274,-NFKB,545,+GABF,689,-ETSF,283__641__678__761,-RUSH,427,+AHRR,11__856,+FKHD,149__159__252,-FKHD,729,-P
GXP_917631	-MYOD,306,+ZFHX,306,+SRFF,282,-PAX2,323,-BTBF,387,+EVI1,417__498__554,-RUSH,287,+FKHD,232__331,-ZFIA,159,+NBRE,218,+ZNFP,183,+RXRF,526,+MYOD,573,+GCMF,348,+EKLF,354,-YY1F,17,-PAX6,266,+CLOX,223__281,+SMAD,470,+AP2F,105,+HOXC,276,+NKXH,336,+WHNF,473,-AP2F,
GXP_71086	-PAX5,340__644,+NRSF,321,-ZBPF,128__644,+NRF1,325__528__639,-SP1F,62,-MYBL,25__305,+CABL,36,+SRFF,192,+SORY,40,+PAX2,163,-NFKB,412,-ETSF,74,+AHRR,117__221__530__542,-P53F,450,+FKHD,34,+HESF,619,-BRAC,58,+E4FF,460,+NR2F,128__476,+RXRF,137,+OAZF,391,-SREB,5
GXP_1487401	-PAX5,109__413__454__593,+NRSF,90,-ZBPF,413__449__504,+NRF1,94__297__408,-MYBL,74__656,-HOXF,660,-NFKB,181,-ETSF,534,+AHRR,299__311__441,-P53F,219,+HESF,388,+E4FF,229,+NR2F,245,+OAZF,160,-SREB,335,+CDEF,385,+EKLF,66,-CAAT,127,-PAX6,601,+HEAT,616,-NRF1,100
GXP_205294	+NRSF,603,-MYT1,304,-E2FF,370__532,+SRFF,498,+SORY,284__469,-HOXF,103,+PAX1,554,+STAF,511,-HOXH,381,+GABF,273,-ETSF,471,-MEF3,59,-P53F,113,+HESF,35__122,+CSEN,389,+NR2F,30__379,+RXRF,19,+GCMF,479,-CTCF,475,-IKRS,590,+CDEF,413,+HEAT,344__394,-TBPF,602,+CLO
GXP_1496796	+NRSF,522,-MYT1,223,-E2FF,289__451__624,+SRFF,417,+SORY,203__388,-HOXF,22,+PAX1,473,+STAF,430,-HOXH,300,+GABF,192,-ETSF,390,+EVI1,634,-P53F,32,+FKHD,682,+HESF,41__648,-HNF6,580,+CSEN,308,+NR2F,298,+GCMF,398,-CTCF,394,-IKRS,509,+CDEF,332,+HEAT,263__313__67
GXP_211947	-PAX5,111__293,-MYOD,90__338,-E2FF,254__610__622,-ZBPF,425__475__518,+NRF1,360__395__501,-SP1F,59__314,-MYBL,463,+SRFF,329,+PAX1,205,+DEAF,599,+AHRR,613,-P53F,267,-PAX3,249,+SF1F,183,-MAZF,58__116__310,+RXRF,432,-CTCF,316,-IKRS,155,-SREB,481,+CDEF,576,+GR
GXP_211948	-PAX5,241,-E2FF,86__192__325__518,-ZBPF,351,+NRF1,189__328__519,-SP1F,277__335__539,-MYBL,113,+SORY,82,+HMTB,82,-HOXF,17,+STAF,231,-ETSF,34__67,-CSEN,97,+NOLF,390,+HESF,441,-ZFIA,482,+E4FF,100,+NR2F,144,+RXRF,371,-CTCF,237__342__434,+EBOX,135__441,+BARB,3

## Sheet: Promoter length
The effects of promoter lengths on the number of relevant TFs found
Promoter length		480	600	720	840	960	1080	1200
# of TFs in CRMs		0	5	14	35	55	67	80
Note:	The number of relevant TFs in CRMs found are likely to increase linearly. This makes the prior information of
	the promoter length become more important (in average, it is approximately 600bp).

## Sheet: OXPHOS
Selected common significant CRMs for each complex of the oxidative phosphorylation group
Those 40 genes are allocated across 4 complexes of this group.
Complex I: NDUF1, NDUFA13, NDUFA3, NDUFA4, NDUFA5, NDUFA6, NDUFAB1, NDUFB2, NDUFB4, NDUFB5, NDUFB8, NDUFC2, NDUFS4, NDUFS5, NDUFS6, NDUFS7, NDUFS8
Complex II: none
Complex III: CYC1, UCRC, UQCRB, UQCRC2, UQCRH, UQCRQ
Complex IV: COX4I1, COX5A, COX6C, COX7C
Complex V: ATP5A1, ATP5B, ATP5F1, ATP5G1, ATP5G2, ATP5G3, ATP5H, ATP5I, ATP5J2, ATP5L, ATP5O, ATP61F, PPA2
			In the complex	vs. the background set
Group no.	cis-regulatory modules	avg length-range:min.len-max.len.	common levels	significant levels (p-val)
1	Complex I
	-E2FF__-YY1F	133.8__41__397	0.625	5.58079e-05
	-BRNF__-E2FF	186.8__59__482	0.625	0.00822572
2	Complex III
	+ETSF__+MYOD__+NRF1__+XBBF	492.5__381__640	0.6667	9.1685e-07
	+E2FF__-CREB__-NRF1__-YY1F	357__188__521	0.6667	1.40403e-06
	+ZF5F__-EGRF__-PARF	280.5__190__407	0.6667	1.74647e-06
	+E2FF__+ETSF__+MZF1__-SRFF	381.25__277__467	0.6667	1.74647e-06
	+ETSF__-EKLF__-PARF	309.6__127__527	0.8333	5.25763e-06
	+E2FF__+ETSF__+GATA__+MZF1	366.25__147__676	0.6667	7.82452e-06
	+E2FF__+ETSF__+STAT__-RXRF	309.25__277__370	0.6667	8.05373e-06
	+NR2F__+STAT__-RXRF__-STAT	415__287__535	0.6667	9.53566e-06
3	Complex IV
	+NF1F__-HNF1__-HOXF__-NFAT	322.3333__230__447	0.75	1.85846e-06
4	Complex V
	+MYBL__-RORA	215__88__400	0.6667	2.38551e-05
	+HIFF__-E2FF	95__47__149	0.6667	4.75695e-05
	-CREB__-RORA	224__112__407	0.6667	0.000140876
	+SP1F__-MYBL	176__70__385	0.75	0.000645586
	+CREB__-ETSF__-RXRF	394.875__204__864	0.6667	0.000928565
	-ETSF__-RORA	67.5__29__157	0.6667	0.000991515
