# Supplementary material for: Computational Identification of Transcriptional Regulators in Human Endotoxemia
Source: PLoS One. 2011 May 27;6(5):e18889. doi: 10.1371/journal.pone.0018889 (PMC3103499; doi:10.1371/journal.pone.0018889)
Supplement: Data S2 — Provide detailed results for the analysis of in vitro data, including critical transcriptional responses, selected gene batteries, common significant CRMs recognized, and predicted relevant TFs. (XLS) [file pone.0018889.s002.xls]

## Sheet: clustering
Probesets	Genes	Cluster	0	2	4	8	24
1405_i_at	CCL5	1	-1.58115	-0.231416	0.162524	0.996295	0.653749
1552302_at	FLJ77644	1	-1.15698	-0.230021	0.434532	1.46772	-0.515249
1552303_a_at	FLJ77644	1	-1.18207	-0.210746	0.330664	1.50187	-0.439715
1552315_at	GIMAP1	1	-0.54313	-0.859097	-0.547791	1.59372	0.356299
1552365_at	SCIN	1	-0.494217	0.0826392	-0.406892	1.68368	-0.865209
1552367_a_at	SCIN	1	-0.452638	-0.0744435	-0.447409	1.73516	-0.760671
1552485_at	LACTB	1	-1.15543	0.453821	-0.203015	1.45447	-0.549844
1552496_a_at	COBL	1	-0.763606	-0.746627	-0.337713	1.64437	0.203574
1552542_s_at	TAGAP	1	-0.877144	-0.535268	0.148274	1.66238	-0.398247
1552612_at	CDC42SE2	1	-1.0131	-0.344379	-0.158959	1.67473	-0.158293
1552613_s_at	CDC42SE2	1	-0.811838	-0.297632	-0.49508	1.72962	-0.12507
1552648_a_at	TNFRSF10A	1	-0.716982	-0.735793	-0.360497	1.67169	0.141583
1552787_at	HELB	1	-0.45861	-0.688097	-0.356432	1.76632	-0.263183
1552970_s_at	ZMYM6	1	-0.710637	0.178996	-0.102617	1.59214	-0.957878
1553449_at	C16orf81	1	-0.622015	-0.842382	0.188328	1.65141	-0.375338
1553740_a_at	IRAK2	1	-1.17021	0.293992	0.0818164	1.45123	-0.656832
1553906_s_at	FGD2	1	-0.898122	-0.779807	-0.0550749	1.60155	0.131453
1553982_a_at	RAB7B	1	-1.29703	0.0441324	0.354329	1.39441	-0.495843
1554026_a_at	MYO10	1	-0.816359	-0.674246	0.0578265	1.67795	-0.245167
1554132_a_at	FAM190B	1	-1.02607	0.0641241	0.223315	1.51396	-0.775322
1554343_a_at	STAP1	1	-0.529599	-0.577045	-0.242268	1.77402	-0.425104
1554411_at	CTNNB1	1	-0.919581	0.483126	-0.327262	1.50485	-0.741134
1554415_at	TAF5L	1	-0.842685	0.326337	-0.0415825	1.50901	-0.951078
1554519_at	CD80	1	-0.85985	-0.701513	-0.0324541	1.66217	-0.0683543
1554800_at	RAB39	1	-0.793212	-0.553187	-0.132238	1.72778	-0.249148
1554821_a_at	ZBED1	1	-0.975401	-0.277821	-0.675948	1.53627	0.392897
1554890_a_at	TIA1	1	-0.820309	-0.28792	-0.396803	1.741	-0.235963
1555274_a_at	EPT1	1	-1.17031	-0.467793	-0.124035	1.53053	0.231616
1555279_at	ARMC8	1	-0.801883	0.0881115	-0.268277	1.67319	-0.691143
1555281_x_at	ARMC8	1	-0.834811	0.302185	-0.337734	1.60114	-0.730784
1555491_a_at	C19orf66	1	-0.772266	-0.640185	0.0378769	1.69912	-0.324544
1555600_s_at	APOL4	1	-0.588569	-0.391849	-0.432133	1.7823	-0.369747
1555626_a_at	SLAMF1	1	-0.771066	-0.488699	-0.297653	1.74444	-0.187019
1555643_s_at	LILRA5	1	-0.853199	-0.308091	-0.632374	1.66123	0.13243
1555689_at	CD80	1	-0.646847	-0.531962	-0.166562	1.76031	-0.414939
1555785_a_at	XRN1	1	-0.606961	-0.532177	-0.237825	1.77103	-0.394065
1555854_at	AA594609	1	-0.568027	-0.474767	-0.30751	1.78098	-0.430678
1556499_s_at	COL1A1	1	-0.936432	-0.706126	0.240895	1.59081	-0.189147
1557116_at	APOL6	1	-0.332828	-0.493158	-0.157638	1.74429	-0.760668
1557236_at	APOL6	1	-0.574172	-0.452775	-0.336289	1.78231	-0.419068
1557905_s_at	CD44	1	-1.34407	-0.303769	0.318464	1.41174	-0.0823621
1558009_at	SLC1A2	1	-0.802872	-0.452392	-0.135686	1.7359	-0.344947
1558010_s_at	SLC1A2	1	-1.00948	-0.536	0.158517	1.61725	-0.230283
1558211_s_at	SRC	1	-1.05077	-0.320809	-0.207791	1.65646	-0.0770924
1558560_s_at	BLZF1	1	-0.60369	-0.596713	0.0556024	1.7172	-0.572395
1558699_a_at	HERPUD2	1	-0.571003	-0.144791	-0.989298	1.63377	0.0713265
1559585_at	DDX60L	1	-0.653296	-0.16024	0.269787	1.56162	-1.01788
1559777_at	LOC731424	1	-1.38743	0.154233	0.270334	1.35167	-0.388801
1559942_at	MDFIC	1	-1.06155	0.169421	0.0197775	1.54602	-0.67367
1560071_a_at	T94585	1	-0.63419	-0.211834	-0.05625	1.70468	-0.802401
1560814_a_at	C15orf57	1	-0.173323	-0.241613	-0.227193	1.67269	-1.03056
1562747_at	BC041469	1	-0.886998	-0.771709	-0.335539	1.50536	0.488888
1568615_a_at	BG197463	1	-0.611827	-0.60019	-0.116177	1.75265	-0.424456
1568955_at	SRGAP2P1	1	-0.777821	-0.209703	-0.158751	1.72831	-0.582033
1568957_x_at	SRGAP2P1	1	-0.734104	-0.118327	-0.173124	1.71512	-0.689561
1569030_s_at	NUB1	1	-1.01468	-0.362904	0.313289	1.57479	-0.510502
1569362_at	ALCAM	1	-0.946118	0.346095	-0.0958832	1.51709	-0.821179
1570373_at	ZNF746	1	-0.603555	-0.137069	-0.0527125	1.68109	-0.88775
1570388_a_at	LOC440896	1	-0.905849	-0.17931	0.488982	1.46652	-0.870344
200598_s_at	HSP90B1	1	-1.3782	-0.609519	0.376923	1.18595	0.424849
200599_s_at	HSP90B1	1	-1.35443	-0.538351	0.0763296	1.23999	0.576456
200606_at	DSP	1	-0.547749	-0.916194	-0.237017	1.67442	0.0265414
200644_at	MARCKSL1	1	-0.980265	-0.185019	0.296005	1.56145	-0.692172
200884_at	CKB	1	-0.96942	-0.684143	-0.0419494	1.60704	0.0884688
201015_s_at	JUP	1	-0.513569	-0.915253	0.0353251	1.67817	-0.284677
201110_s_at	THBS1	1	-0.521676	-0.547685	-0.446982	1.7776	-0.261253
201129_at	SRSF7	1	-0.704084	0.0479919	-0.250776	1.68385	-0.776986
201138_s_at	SSB	1	-0.844608	-0.943824	-0.000139072	1.52529	0.263278
201139_s_at	SSB	1	-0.87161	-0.992442	0.445634	1.43406	-0.0156405
201147_s_at	TIMP3	1	-1.11287	-0.514866	0.183278	1.56473	-0.120278
201148_s_at	TIMP3	1	-1.07046	-0.532155	0.229939	1.57401	-0.201335
201149_s_at	TIMP3	1	-1.00207	-0.601704	0.195607	1.59965	-0.191479
201316_at	PSMA2	1	-1.09295	-0.381079	-0.242365	1.60936	0.107031
201430_s_at	DPYSL3	1	-1.11798	-0.158285	-0.480518	1.56797	0.188816
201446_s_at	TIA1	1	-0.774383	-0.333194	-0.419149	1.75032	-0.223596
201450_s_at	TIA1	1	-0.677194	-0.347974	-0.619385	1.73999	-0.0954399
201505_at	LAMB1	1	-0.567722	-0.626445	-0.402035	1.75979	-0.163589
201508_at	IGFBP4	1	-0.546039	-0.716638	-0.20664	1.75106	-0.281738
201642_at	IFNGR2	1	-1.54413	-0.359504	0.297712	1.03568	0.570242
201668_x_at	MARCKS	1	-1.55922	0.0562782	-0.0694307	1.1891	0.383273
201763_s_at	DAXX	1	-1.51424	-0.338074	0.22613	1.14432	0.481867
201783_s_at	RELA	1	-1.37273	0.1292	0.130491	1.41164	-0.298602
201951_at	ALCAM	1	-1.16197	-0.618979	-0.0499222	1.45772	0.373147
201952_at	ALCAM	1	-1.22162	-0.666237	0.114588	1.37572	0.397539
201976_s_at	MYO10	1	-0.980195	-0.499703	0.294649	1.5927	-0.407447
201999_s_at	DYNLT1	1	-0.811943	-0.892836	0.142863	1.58823	-0.0263182
202011_at	TJP1	1	-0.858041	-0.363734	-0.376186	1.72451	-0.126548
202086_at	MX1	1	-0.958356	-0.940183	0.202702	1.44733	0.248507
202126_at	PRPF4B	1	-1.22659	-0.180581	-0.22392	1.55125	0.0798405
202181_at	KIAA0247	1	-1.41772	-0.43292	0.031922	1.18117	0.637553
202251_at	PRPF3	1	-0.998964	-0.619681	0.0647908	1.61557	-0.0617144
202269_x_at	GBP1	1	-0.923169	-0.599561	0.354171	1.57929	-0.410729
202270_at	GBP1	1	-1.11138	-0.614586	0.550215	1.4225	-0.246752
202307_s_at	TAP1	1	-1.0782	-0.754801	-0.112203	1.39879	0.546412
202422_s_at	ACSL4	1	-1.14401	-0.192073	-0.344496	1.58979	0.0907921
202446_s_at	PLSCR1	1	-1.01338	-0.78673	0.0744359	1.51843	0.207245
202551_s_at	CRIM1	1	-1.30809	-0.0888191	-0.474158	1.32653	0.544534
202552_s_at	CRIM1	1	-1.46344	0.20203	-0.331222	1.26514	0.327491
202625_at	LYN	1	-1.12273	-0.804686	0.0614538	1.34969	0.516273
202626_s_at	LYN	1	-1.07283	-0.794017	0.121396	1.45605	0.289402
202687_s_at	TNFSF10	1	-0.748447	-0.754429	0.887709	1.28057	-0.665407
202702_at	TRIM26	1	-1.12728	-0.746056	0.550128	1.36678	-0.0435707
202748_at	GBP2	1	-1.07652	-0.55589	0.197856	1.57284	-0.138277
202779_s_at	UBE2S	1	-0.967517	-0.671175	0.349803	1.55561	-0.266723
202837_at	TRAFD1	1	-0.772507	-0.940051	0.34945	1.53841	-0.175297
202863_at	SP100	1	-0.834457	-0.693422	0.119146	1.65736	-0.248625
202869_at	OAS1	1	-0.957839	-1.05594	0.330759	1.31154	0.371484
202906_s_at	NBN	1	-1.32809	-0.441852	0.673805	1.25027	-0.154131
202907_s_at	NBN	1	-1.20642	-0.348216	0.3753	1.48046	-0.301126
202910_s_at	CD97	1	-0.617139	-0.795395	-0.363892	1.68703	0.0893951
202952_s_at	ADAM12	1	-1.11814	-0.661354	0.101443	1.50767	0.170382
203023_at	NOP16	1	-1.27036	-0.65494	0.0722476	1.26938	0.583672
203045_at	NINJ1	1	-1.32726	-0.544755	0.576525	1.26826	0.0272304
203143_s_at	KIAA0040	1	-0.796956	-0.87856	0.359435	1.55184	-0.235762
203147_s_at	TRIM14	1	-0.745394	-0.67349	-0.379232	1.6834	0.114719
203148_s_at	TRIM14	1	-0.773386	-0.665763	-0.184198	1.70808	-0.0847299
203149_at	PVRL2	1	-1.19728	-0.524016	0.516558	1.40841	-0.203668
203153_at	IFIT1	1	-0.896061	-0.679188	0.791771	1.34094	-0.55746
203275_at	IRF2	1	-0.887166	-0.486098	-0.489307	1.63932	0.223247
203490_at	ELF4	1	-1.2419	-0.13997	0.200512	1.51266	-0.331299
203502_at	BPGM	1	-0.613082	-0.507027	-0.601379	1.73357	-0.0120795
203528_at	SEMA4D	1	-0.707289	-0.832614	-0.406607	1.58429	0.362225
203553_s_at	MAP4K5	1	-0.622651	0.133338	-1.09153	1.54988	0.0309561
203595_s_at	IFIT5	1	-1.04968	-0.603666	0.788476	1.30938	-0.444505
203596_s_at	IFIT5	1	-1.00283	-0.601277	0.630696	1.42512	-0.451715
203665_at	HMOX1	1	-0.689319	-0.904912	0.346	1.5747	-0.326467
203689_s_at	FMR1	1	-0.8044	-0.358618	-0.621392	1.68155	0.102855
203708_at	PDE4B	1	-1.35601	-0.0092603	-0.203194	1.45125	0.117207
203728_at	BAK1	1	-0.786692	-0.859554	-0.135719	1.61076	0.171203
203753_at	TCF4	1	-0.999328	-0.822577	0.442069	1.45716	-0.0773214
203759_at	ST3GAL4	1	-1.52784	-0.305263	0.519946	1.12562	0.187539
203788_s_at	SEMA3C	1	-0.902092	0.217917	-0.296744	1.62395	-0.643027
203789_s_at	SEMA3C	1	-1.11332	0.22414	-0.0883109	1.54344	-0.565948
203817_at	GUCY1B3	1	-0.795979	-0.325888	-0.588101	1.70714	0.00282354
203819_s_at	IGF2BP3	1	-0.318093	-0.203407	-0.322376	1.72529	-0.881414
203820_s_at	IGF2BP3	1	-0.214484	-0.286412	-0.680181	1.75498	-0.573903
203835_at	LRRC32	1	-1.47702	-0.0113531	0.0400701	1.34378	0.10452
203840_at	BLZF1	1	-0.940086	-0.532166	0.12426	1.651	-0.303004
203845_at	KAT2B	1	-0.676079	-0.260786	-0.858442	1.64813	0.147181
203882_at	IRF9	1	-1.03022	-0.908875	0.084133	1.36627	0.488692
203915_at	CXCL9	1	-0.782404	-0.621569	0.135754	1.67787	-0.409653
203925_at	GCLM	1	-1.22402	-0.674251	0.24686	1.38366	0.267755
203964_at	NMI	1	-0.970406	-0.964037	0.0289825	1.34815	0.55731
203980_at	FABP4	1	-0.682716	-0.516728	0.509472	1.5217	-0.831726
203986_at	STBD1	1	-0.910112	-0.517869	-0.00433088	1.68511	-0.252795
204047_s_at	PHACTR2	1	-0.904198	-0.555513	-0.198938	1.68334	-0.0246945
204048_s_at	PHACTR2	1	-1.00372	-0.433303	-0.0726226	1.66587	-0.156225
204151_x_at	AKR1C1	1	-1.06112	-0.603694	0.483492	1.47893	-0.29761
204187_at	GMPR	1	-0.660352	-0.720568	-0.174151	1.72761	-0.172535
204205_at	APOBEC3G	1	-0.710614	-0.666501	-0.0946615	1.72553	-0.253754
204211_x_at	EIF2AK2	1	-0.948692	-0.846556	0.198544	1.52951	0.0671964
204224_s_at	GCH1	1	-1.14388	-0.428829	0.472814	1.46625	-0.366347
204388_s_at	MAOA	1	-1.39282	-0.115291	-0.272508	1.33031	0.450315
204439_at	IFI44L	1	-0.705544	-0.704566	-0.557022	1.6003	0.366835
204489_s_at	CD44	1	-1.34412	-0.22785	-0.0198934	1.457	0.134861
204490_s_at	CD44	1	-1.3553	-0.270479	0.373523	1.38981	-0.137556
204493_at	BID	1	-1.46626	-0.438283	0.583019	1.13239	0.189126
204507_s_at	WDR92	1	-1.2193	0.366206	-0.36496	1.47626	-0.258203
204575_s_at	MMP19	1	-1.18663	-0.116614	-0.260048	1.58437	-0.0210816
204580_at	MMP12	1	-1.1437	-0.536432	-0.310658	1.39917	0.591621
204615_x_at	IDI1	1	-1.54485	-0.303393	0.523627	1.09236	0.232253
204658_at	TRA2A	1	-1.05344	0.135912	0.183659	1.50024	-0.766374
204698_at	ISG20	1	-0.647032	-0.612891	0.00025262	1.72809	-0.46842
204701_s_at	STOML1	1	-0.97563	-0.671688	-0.190499	1.57918	0.258642
204702_s_at	NFE2L3	1	-1.05276	-0.311636	-0.351497	1.63218	0.0837054
204715_at	PANX1	1	-1.04493	-0.655564	0.281792	1.5438	-0.125096
204720_s_at	DNAJC6	1	-0.665908	-0.472129	-0.0344623	1.73627	-0.563771
204761_at	USP6NL	1	-1.05547	0.0133891	-0.469399	1.62843	-0.116959
204804_at	TRIM21	1	-1.01003	-0.727277	0.429406	1.49395	-0.186051
204834_at	FGL2	1	-0.52609	-1.21767	-0.0874125	1.44298	0.388194
204935_at	PTPN2	1	-0.590829	-0.28663	-0.380898	1.77634	-0.517981
204994_at	MX2	1	-0.864065	-0.841111	0.0133216	1.59244	0.0994154
204998_s_at	ATF5	1	-1.16728	-0.635601	-0.0150132	1.44787	0.370021
204999_s_at	ATF5	1	-1.02901	-0.563127	-0.146572	1.60793	0.130772
205003_at	DOCK4	1	-0.83625	-0.678683	-0.42719	1.59221	0.34991
205005_s_at	NMT2	1	-1.14533	-0.113339	-0.573421	1.49409	0.338002
205006_s_at	NMT2	1	-1.30839	-0.172674	-0.322887	1.41525	0.388701
205013_s_at	ADORA2A	1	-1.00997	-0.696657	0.201427	1.56539	-0.0601877
205061_s_at	EXOSC9	1	-0.869996	-0.670887	-0.0526746	1.66871	-0.0751528
205126_at	VRK2	1	-0.945797	-0.475169	-0.479008	1.6001	0.299878
205153_s_at	CD40	1	-1.35354	-0.27763	0.42727	1.37123	-0.167329
205170_at	STAT2	1	-0.817529	-0.583463	-0.498067	1.63507	0.263988
205225_at	ESR1	1	-0.708037	-0.215736	-0.89196	1.61783	0.197899
205226_at	PDGFRL	1	-0.603228	-0.624361	0.116959	1.69896	-0.588334
205269_at	LCP2	1	-1.11455	-0.193917	-0.364228	1.60725	0.0654456
205270_s_at	LCP2	1	-1.25373	-0.122994	-0.4465	1.43678	0.38644
205336_at	PVALB	1	-0.683183	-1.13824	0.217467	1.4743	0.129656
205403_at	IL1R2	1	-0.832383	-0.730172	-0.45066	1.52832	0.484893
205411_at	STK4	1	-0.730513	-0.22625	-0.628343	1.73172	-0.146613
205461_at	RAB35	1	-1.02201	-0.314178	-0.530068	1.57903	0.287224
205463_s_at	PDGFA	1	-0.445763	-0.514756	-0.32288	1.78374	-0.500341
205467_at	CASP10	1	-0.857141	-0.577893	0.0815359	1.67893	-0.325429
205483_s_at	ISG15	1	-1.07605	-0.835465	0.530944	1.36454	0.0160311
205552_s_at	OAS1	1	-1.00456	-0.913682	-0.0164852	1.34431	0.590425
205569_at	LAMP3	1	-1.08021	-0.164238	-0.0296833	1.63546	-0.361332
205695_at	SDS	1	-0.218881	-0.636826	-0.840604	1.68517	0.011139
205796_at	TCP11L1	1	-1.02357	-0.373429	-0.344715	1.63807	0.103644
205798_at	IL7R	1	-0.947183	-0.410329	0.186126	1.63778	-0.466391
205816_at	ITGB8	1	-0.730997	-0.432241	0.106942	1.69208	-0.635788
205841_at	JAK2	1	-0.78278	-0.460015	-0.0538957	1.72817	-0.431478
205842_s_at	JAK2	1	-0.935449	-0.589022	0.286161	1.60134	-0.363035
205899_at	CCNA1	1	-0.680419	-0.732596	0.040154	1.70042	-0.327558
205905_s_at	MICB	1	-1.17649	-0.479109	0.312425	1.50425	-0.161081
205990_s_at	WNT5A	1	-0.855686	-0.799145	0.000514076	1.62113	0.0331849
205992_s_at	IL15	1	-0.863555	-0.681529	0.346607	1.58703	-0.388556
206002_at	GPR64	1	-0.831908	-0.695225	-0.315087	1.6382	0.204025
206011_at	CASP1	1	-0.934892	-0.451567	-0.507853	1.60668	0.287633
206022_at	NDP	1	-0.955795	-0.371165	-0.37603	1.67527	0.0277204
206039_at	RAB33A	1	-0.848704	-0.339039	-0.136238	1.72729	-0.40331
206133_at	XAF1	1	-0.854178	-0.877097	0.247971	1.56003	-0.0767299
206181_at	SLAMF1	1	-0.858017	-0.529781	-0.0665896	1.70727	-0.252879
206247_at	MICB	1	-1.03421	-0.649778	0.383894	1.52059	-0.220499
206271_at	TLR3	1	-0.611742	-0.618831	-0.420348	1.74833	-0.0974046
206298_at	ARHGAP22	1	-0.904891	-0.844338	0.935593	1.20115	-0.387514
206332_s_at	IFI16	1	-0.409295	-1.40898	0.183554	1.30593	0.328795
206337_at	CCR7	1	-0.875015	-0.625734	0.0623481	1.66905	-0.230648
206341_at	IL2RA	1	-0.657889	-0.569981	-0.117776	1.75056	-0.404918
206391_at	RARRES1	1	-1.47521	-0.323096	0.340481	1.24892	0.208911
206392_s_at	RARRES1	1	-1.51848	-0.348108	0.346259	1.1458	0.374532
206503_x_at	PML	1	-0.675933	-0.777387	0.0436057	1.69056	-0.280849
206513_at	AIM2	1	-0.522628	-0.611642	-0.389275	1.77188	-0.248334
206536_s_at	XIAP	1	-0.858008	-0.116911	-0.466964	1.71909	-0.277204
206553_at	OAS2	1	-0.952325	-0.807072	-0.158329	1.49636	0.421367
206557_at	ZNF702P	1	-0.547376	-0.483658	-0.535453	1.77137	-0.204887
206613_s_at	TAF1A	1	-1.0371	-0.317153	0.197115	1.60704	-0.449896
206632_s_at	APOBEC3B	1	-0.83993	-0.913095	-0.159633	1.50686	0.405803
206638_at	HTR2B	1	-0.223228	-0.439911	-0.492172	1.77077	-0.615459
206693_at	IL7	1	-0.789571	-0.796799	-0.052719	1.65489	-0.0158006
206715_at	TFEC	1	-1.52532	-0.160328	0.488289	1.18708	0.0102821
206925_at	ST8SIA4	1	-0.922961	-0.664737	-0.149115	1.63514	0.101669
206949_s_at	RUSC1	1	-0.666613	-0.569913	-0.442932	1.74094	-0.0614771
206991_s_at	CCR5	1	-0.817851	-0.363029	-0.0533162	1.72047	-0.486275
207000_s_at	PPP3CC	1	-1.44513	-0.326238	0.225597	1.30184	0.243926
207002_s_at	PLAGL1	1	-0.878207	-0.54661	0.125213	1.6671	-0.367499
207082_at	CSF1	1	-1.22373	0.258658	-0.525734	1.46926	0.0215436
207091_at	P2RX7	1	-0.0948998	-0.29441	-0.699777	1.73231	-0.643222
207176_s_at	CD80	1	-0.722663	-0.70056	-0.267827	1.70733	-0.0162806
207196_s_at	TNIP1	1	-1.43512	-0.386613	0.25237	1.28259	0.28677
207275_s_at	ACSL1	1	-1.47171	-0.263694	0.299889	1.28531	0.150204
207338_s_at	ZNF200	1	-0.958948	-0.357177	-0.127914	1.69512	-0.251083
207386_at	CYP7B1	1	-0.682617	-0.621698	0.279254	1.6404	-0.615337
207528_s_at	SLC7A11	1	-0.979562	-0.191352	-0.0538024	1.67325	-0.448534
207533_at	CCL1	1	-0.947917	-0.853631	0.0525939	1.52278	0.226179
207536_s_at	TNFRSF9	1	-1.43009	-0.598756	0.418713	1.05483	0.555301
207655_s_at	BLNK	1	-0.817419	-0.677976	-0.462798	1.58767	0.37052
207943_x_at	PLAGL1	1	-1.01002	-0.733179	0.65167	1.38895	-0.297424
208012_x_at	SP110	1	-0.816912	-0.802965	-0.0468125	1.63857	0.028117
208075_s_at	CCL7	1	-0.906725	-0.768193	0.0519063	1.60773	0.01528
208290_s_at	EIF5	1	-1.41048	-0.270777	0.554808	1.26855	-0.142097
208368_s_at	BRCA2	1	-1.23956	-0.770832	0.305373	1.25407	0.450954
208389_s_at	SLC1A2	1	-1.07119	-0.623358	0.0807153	1.56692	0.0469127
208392_x_at	SP110	1	-0.752609	-0.80509	0.113463	1.65207	-0.207835
208436_s_at	IRF7	1	-1.05613	-0.792967	0.44145	1.43532	-0.0276803
208673_s_at	SRSF3	1	-1.01492	0.367325	-0.487206	1.55577	-0.420975
208881_x_at	IDI1	1	-1.54468	-0.247438	0.473542	1.13843	0.180145
208912_s_at	CNP	1	-0.887674	-0.700222	0.41715	1.55036	-0.37961
208965_s_at	IFI16	1	-0.413537	-1.21548	-0.0312119	1.52741	0.132819
208966_x_at	IFI16	1	-0.382884	-1.41449	0.216131	1.31775	0.26349
209124_at	MYD88	1	-1.10229	-0.789067	0.149574	1.42904	0.31274
209160_at	AKR1C3	1	-1.0299	-0.603192	0.0276894	1.60459	0.000817534
209210_s_at	FERMT2	1	-0.822181	0.025343	-0.229746	1.68454	-0.657958
209218_at	SQLE	1	-1.16652	-0.650669	-0.15761	1.33461	0.640192
209220_at	GPC3	1	-1.3349	-0.00290479	0.14708	1.45777	-0.26705
209318_x_at	PLAGL1	1	-0.978448	-0.535213	0.233016	1.61034	-0.329695
209378_s_at	FAM190B	1	-1.25767	-0.343347	0.525548	1.38799	-0.312517
209546_s_at	APOL1	1	-1.1271	-0.805979	0.333171	1.38698	0.21293
209568_s_at	RGL1	1	-1.05696	-0.547578	0.622099	1.4168	-0.434353
209589_s_at	EPHB2	1	-0.63983	-0.593949	-0.315514	1.75906	-0.209767
209593_s_at	TOR1B	1	-0.797103	-0.598934	-0.145255	1.71854	-0.17725
209640_at	PML	1	-0.833381	-0.54281	-0.137107	1.71764	-0.204341
209699_x_at	AKR1C2	1	-1.04186	-0.652886	0.366957	1.52183	-0.19404
209722_s_at	SERPINB9	1	-1.02101	-0.416189	0.0355725	1.6497	-0.248073
209723_at	SERPINB9	1	-1.16226	0.0112464	0.221811	1.50578	-0.576579
209761_s_at	SP110	1	-0.854734	-0.860413	0.0382141	1.58733	0.0895974
209762_x_at	SP110	1	-0.85811	-0.771869	-0.0942794	1.62778	0.0964784
209803_s_at	PHLDA2	1	-1.31963	-0.299038	-0.143862	1.4268	0.335727
209835_x_at	CD44	1	-1.31942	-0.278663	0.311931	1.43588	-0.149731
209845_at	MKRN1	1	-0.779595	-0.208578	-0.535141	1.73688	-0.213563
209878_s_at	RELA	1	-1.45871	0.170205	-0.12603	1.35025	0.0642886
209921_at	SLC7A11	1	-1.31485	-0.233496	0.276899	1.45172	-0.180271
209939_x_at	CFLAR	1	-1.38988	-0.443593	0.58048	1.23867	0.0143284
209948_at	KCNMB1	1	-0.671179	-0.6469	-0.46199	1.70652	0.0735535
210117_at	SPAG1	1	-0.821397	-0.215506	-0.239028	1.73517	-0.459242
210145_at	PLA2G4A	1	-0.831859	-0.532232	-0.354033	1.70269	0.0154307
210159_s_at	TRIM31	1	-0.313402	-0.40788	-0.189315	1.7369	-0.826297
210163_at	CXCL11	1	-0.67487	-0.609531	0.305163	1.62989	-0.650653
210214_s_at	BMPR2	1	-0.699099	-0.296608	-0.27115	1.76199	-0.495133
210218_s_at	SP100	1	-0.715005	-0.537339	-0.362398	1.74679	-0.132045
210305_at	PDE4DIP	1	-0.937777	-0.810168	-0.0763142	1.54237	0.281886
210362_x_at	PML	1	-0.84025	-0.744173	0.205436	1.62415	-0.245166
210390_s_at	CCL15	1	-1.18572	-0.88929	0.272241	1.12957	0.673193
210563_x_at	CFLAR	1	-1.38373	-0.301568	0.561336	1.28572	-0.161756
210564_x_at	CFLAR	1	-1.34655	-0.241475	0.570625	1.31037	-0.29297
210662_at	KYNU	1	-1.01704	-0.0962391	0.383759	1.49237	-0.762843
210705_s_at	TRIM5	1	-0.684034	-0.613892	0.0373176	1.71642	-0.455807
210708_x_at	CASP10	1	-0.664434	-0.315038	-0.447902	1.77198	-0.344605
210754_s_at	LYN	1	-1.09042	-0.798571	0.148539	1.43441	0.306046
210873_x_at	APOBEC3A	1	-0.906143	-0.888094	0.214582	1.53026	0.0493907
210916_s_at	CD44	1	-1.30439	-0.37022	0.282658	1.44191	-0.0499567
211012_s_at	GOLGA6L4	1	-0.841869	-0.757847	0.304444	1.59246	-0.297186
211013_x_at	PML	1	-0.731404	-0.733447	-0.0540581	1.70037	-0.18146
211014_s_at	GOLGA6L4	1	-0.786311	-0.877294	0.292235	1.57629	-0.204916
211090_s_at	PRPF4B	1	-1.18451	-0.257775	-0.115993	1.58627	-0.0279838
211122_s_at	CXCL11	1	-0.697608	-0.611505	0.356144	1.60752	-0.654553
211165_x_at	EPHB2	1	-0.628793	-0.558087	-0.58052	1.71866	0.0487446
211267_at	HESX1	1	-0.565852	-0.558594	-0.185669	1.76751	-0.457396
211269_s_at	IL2RA	1	-0.754331	-0.681146	0.143811	1.67349	-0.381821
211302_s_at	PDE4B	1	-1.1774	-0.162753	-0.236858	1.5909	-0.0138853
211317_s_at	CFLAR	1	-1.29522	-0.306458	0.650675	1.29797	-0.346965
211372_s_at	IL1R2	1	-0.80646	-0.694108	-0.488196	1.56531	0.423458
211478_s_at	DPP4	1	-0.49021	0.0484613	-0.420485	1.69777	-0.835535
211488_s_at	ITGB8	1	-0.902183	-0.322854	0.388273	1.55438	-0.717617
211538_s_at	HSPA2	1	-1.24237	-0.00474596	-0.0811405	1.5495	-0.221246
211588_s_at	LOC652346	1	-0.819751	-0.627284	-0.147655	1.70322	-0.108526
211613_s_at	GPD2	1	-0.986355	-0.378537	-0.607842	1.51952	0.453217
211631_x_at	B4GALT1	1	-1.19802	0.386744	-0.522415	1.45833	-0.124634
211653_x_at	AKR1C2	1	-1.07535	-0.724769	0.726848	1.31576	-0.242482
211675_s_at	MDFIC	1	-1.06162	-0.433642	0.138912	1.61246	-0.256117
211725_s_at	BID	1	-1.4909	-0.495727	0.371962	1.01891	0.595763
211828_s_at	TNIK	1	-1.07484	-0.736034	-0.140906	1.41085	0.540929
212014_x_at	CD44	1	-1.36021	-0.260127	0.461421	1.35332	-0.194407
212364_at	MYO1B	1	-0.901185	-0.444348	-0.462302	1.65975	0.148086
212365_at	MYO1B	1	-0.817393	-0.471137	-0.613822	1.63075	0.271598
212380_at	FTSJD2	1	-0.899925	-0.776494	-0.325265	1.48973	0.511954
212382_at	TCF4	1	-0.823927	-0.57917	-0.0639507	1.70961	-0.242566
212385_at	TCF4	1	-0.937582	-0.596298	-0.186958	1.65092	0.0699223
212386_at	TCF4	1	-1.05836	-0.601348	-0.151248	1.55954	0.251424
212387_at	TCF4	1	-1.18305	-0.638386	-0.0147376	1.42152	0.414652
212392_s_at	PDE4DIP	1	-0.910023	-0.328335	-0.529559	1.66526	0.102661
212570_at	ENDOD1	1	-0.736696	-0.92256	-0.229493	1.56478	0.323968
212646_at	RFTN1	1	-1.12828	-0.869592	0.468248	1.3041	0.225516
212658_at	LHFPL2	1	-0.881922	-0.885178	-0.224638	1.4457	0.546036
212659_s_at	IL1RN	1	-1.12581	-0.309189	0.449436	1.48002	-0.494457
212660_at	PHF15	1	-0.855931	-0.503902	-0.223737	1.71633	-0.132758
212733_at	KIAA0226	1	-0.82981	-0.829482	0.406892	1.54096	-0.288557
212777_at	SOS1	1	-0.555345	-0.587227	-0.735383	1.66099	0.216964
212780_at	SOS1	1	-0.648816	-0.547484	-0.675635	1.66766	0.204275
212956_at	TBC1D9	1	-1.52675	-0.2872	0.237343	1.16737	0.409231
212960_at	TBC1D9	1	-1.41661	-0.618345	0.336665	1.01559	0.682707
212997_s_at	TLK2	1	-1.17344	-0.569132	0.803318	1.24831	-0.309061
213050_at	COBL	1	-0.720298	-0.729289	-0.547701	1.57081	0.426477
213109_at	TNIK	1	-1.0862	-0.820792	-0.0230395	1.34146	0.588573
213261_at	TRANK1	1	-0.702231	-0.649186	-0.384299	1.71385	0.0218691
213271_s_at	DOPEY1	1	-0.155477	-0.541195	-0.967917	1.65711	0.00747767
213293_s_at	TRIM22	1	-0.772737	-0.550105	-0.321648	1.72906	-0.0845701
213294_at	EIF2AK2	1	-0.889994	-0.865821	-0.0552893	1.54397	0.267132
213324_at	SRC	1	-1.28184	-0.56809	0.162294	1.38408	0.303552
213329_at	SRGAP2	1	-0.528753	-0.562833	-0.559711	1.75489	-0.103591
213361_at	TDRD7	1	-0.990082	-0.789345	0.417669	1.48556	-0.123805
213562_s_at	SQLE	1	-1.03561	-0.675562	-0.272383	1.4553	0.528255
213577_at	SQLE	1	-1.3082	-0.674471	0.246002	1.23246	0.504205
213682_at	NUP50	1	-1.12054	-0.305963	-0.0367624	1.62013	-0.156862
213716_s_at	SECTM1	1	-0.59997	-0.73801	-0.516109	1.67209	0.182
213742_at	SRSF11	1	-0.775653	0.538171	-0.308942	1.46987	-0.92345
213797_at	RSAD2	1	-0.926465	-0.911131	0.377689	1.47265	-0.0127408
213851_at	TMEM110	1	-0.725098	-0.496933	-0.272462	1.75628	-0.261788
213891_s_at	TCF4	1	-1.21183	-0.712572	0.148797	1.34887	0.426732
213982_s_at	RABGAP1L	1	-0.744747	-0.356902	-0.288133	1.76007	-0.370287
214007_s_at	TWF1	1	-1.17199	-0.20723	-0.467654	1.4976	0.349267
214038_at	CCL8	1	-1.04988	-0.964097	0.411728	1.30865	0.293599
214129_at	PDE4DIP	1	-1.02898	-0.366712	-0.250408	1.65648	-0.010378
214130_s_at	PDE4DIP	1	-1.01262	-0.230557	-0.523799	1.62037	0.146606
214168_s_at	TJP1	1	-0.851051	-0.598044	-0.110974	1.69896	-0.138887
214246_x_at	MINK1	1	-1.4813	-0.294343	0.31611	1.2561	0.203434
214329_x_at	TNFSF10	1	-0.741103	-0.738504	0.777395	1.36464	-0.662423
214453_s_at	IFI44	1	-0.949784	-0.779519	0.274399	1.55104	-0.0961347
214618_at	CFLAR	1	-0.924336	-0.0575466	0.169266	1.58603	-0.77341
214681_at	GK	1	-0.560445	-0.468628	-0.854425	1.63546	0.248039
214706_at	ZNF200	1	-0.966781	-0.0458013	0.331081	1.50724	-0.825739
214791_at	SP140L	1	-0.546746	-0.575767	-0.600331	1.73465	-0.0118108
214838_at	SFT2D2	1	-0.816507	-0.509609	0.0374617	1.70308	-0.414421
214995_s_at	APOBEC3F	1	-0.747235	-0.574882	-0.171791	1.73836	-0.244449
215245_x_at	FMR1	1	-0.757178	-0.441248	-0.55814	1.70825	0.0483132
215346_at	CD40	1	-1.33017	-0.265937	0.380134	1.40678	-0.190805
215444_s_at	TRIM31	1	-0.395331	-0.766053	-0.0416895	1.72658	-0.523507
215617_at	SPATS2L	1	-0.67914	-0.0665224	-0.275608	1.72243	-0.701159
215838_at	LILRA5	1	-0.88962	-0.387053	-0.418835	1.69804	-0.00253175
216020_at	IFIH1	1	-0.772564	-0.518914	0.62526	1.45583	-0.789611
216243_s_at	IL1RN	1	-1.16881	-0.211077	0.359211	1.49507	-0.474402
216244_at	IL1RN	1	-0.632767	-0.591047	-0.385942	1.75505	-0.145296
216260_at	DICER1	1	-0.726046	-0.0856559	0.145005	1.60265	-0.935953
216594_x_at	AKR1C1	1	-1.02096	-0.585128	0.410114	1.52855	-0.332576
216607_s_at	CYP51A1	1	-1.41578	-0.548952	0.234681	1.13205	0.598006
216627_s_at	B4GALT1	1	-1.14018	0.370317	-0.663093	1.45691	-0.0239473
216920_s_at	TARP	1	-0.501705	-0.509687	-0.0927135	1.75005	-0.645944
217299_s_at	NBN	1	-1.28782	-0.414297	0.687672	1.27613	-0.26169
217371_s_at	IL15	1	-0.755063	-0.687931	0.212678	1.65308	-0.422763
217427_s_at	HIRA	1	-0.331537	-0.425526	-0.321995	1.76899	-0.689932
217455_s_at	SSTR2	1	-0.695743	-0.770969	-0.125199	1.70116	-0.109247
217599_s_at	MDFIC	1	-1.12089	-0.322099	-0.152668	1.61743	-0.0217747
217604_at	AI086530	1	-0.852236	-0.205773	-0.278378	1.73142	-0.395031
217678_at	SLC7A11	1	-1.19488	-0.224144	0.207546	1.53984	-0.328368
217686_at	PTPN1	1	-1.09225	0.224878	-0.136163	1.55873	-0.555193
217738_at	NAMPT	1	-1.32269	0.280588	-0.0267207	1.4288	-0.35997
217979_at	TSPAN13	1	-0.238954	-0.738733	0.399809	1.52796	-0.950084
217985_s_at	BAZ1A	1	-1.21467	-0.196623	0.377155	1.46811	-0.433971
217986_s_at	BAZ1A	1	-1.22963	-0.18774	0.186386	1.52663	-0.295646
218082_s_at	UBP1	1	-1.47569	0.215014	-0.118802	1.32634	0.0531379
218156_s_at	TSR1	1	-1.24815	-0.277894	-0.385067	1.3974	0.513715
218358_at	CRELD2	1	-1.14263	-0.294813	0.44092	1.47718	-0.480652
218429_s_at	C19orf66	1	-0.774912	-0.847676	0.272983	1.5956	-0.245991
218499_at	MST4	1	-1.02807	-0.337307	0.177702	1.61668	-0.429008
218559_s_at	MAFB	1	-1.17736	-0.888364	0.42848	1.2064	0.43084
218587_s_at	KTELC1	1	-1.18213	-0.0846364	0.0770111	1.56486	-0.375104
218656_s_at	LHFP	1	-0.757063	-0.805098	-0.438164	1.54147	0.458853
218802_at	CCDC109B	1	-0.808398	-0.142138	-0.747299	1.66332	0.0345128
218805_at	GIMAP5	1	-0.732156	-0.760321	-0.472222	1.58768	0.377022
218880_at	FOSL2	1	-1.06582	0.511718	-0.800417	1.39981	-0.0452882
218943_s_at	DDX58	1	-0.826024	-0.699946	0.772187	1.36365	-0.609868
218986_s_at	DDX60	1	-0.918887	-0.819591	-0.15738	1.52326	0.372599
219014_at	PLAC8	1	-0.488792	-0.0591668	-0.21323	1.68872	-0.927536
219062_s_at	ZCCHC2	1	-0.666552	-0.911241	-0.0367859	1.65007	-0.0354928
219094_at	ARMC8	1	-0.696952	0.387894	-0.198888	1.51794	-1.01
219159_s_at	SLAMF7	1	-1.08081	-0.833311	0.138214	1.40825	0.367659
219174_at	IFT74	1	-0.454503	-0.29678	-1.00296	1.63894	0.115308
219209_at	IFIH1	1	-0.991784	-0.801646	0.697629	1.34998	-0.254175
219210_s_at	RAB8B	1	-0.909951	-0.513852	-0.289697	1.68015	0.0333479
219211_at	USP18	1	-0.76458	-0.757024	0.261893	1.62492	-0.365209
219229_at	SLCO3A1	1	-0.9716	-0.600752	0.0810992	1.63349	-0.142235
219235_s_at	PHACTR4	1	-0.939492	-0.9581	0.539225	1.38134	-0.0229764
219243_at	GIMAP4	1	-0.558187	-1.09127	-0.256996	1.50741	0.399046
219296_at	ZDHHC13	1	-0.637136	-0.0324248	-0.830281	1.69302	-0.19318
219316_s_at	FLVCR2	1	-1.05493	-0.642472	-0.291729	1.44784	0.541287
219352_at	HERC6	1	-0.862072	-0.724615	-0.016071	1.65199	-0.0492353
219357_at	GTPBP1	1	-1.00403	-0.633306	0.0896772	1.60605	-0.0583901
219364_at	DHX58	1	-0.877087	-0.709155	0.219023	1.61774	-0.250521
219367_s_at	NRP2	1	-1.31112	-0.563509	0.374679	1.34079	0.159157
219458_s_at	NSUN3	1	-1.29601	-0.645539	0.622017	1.22816	0.0913729
219600_s_at	TMEM50B	1	-1.1753	-0.273831	0.161217	1.56274	-0.274831
219634_at	CHST11	1	-1.29538	-0.430759	-0.099909	1.39221	0.433842
219684_at	RTP4	1	-0.958171	-0.910559	0.85641	1.21572	-0.203403
219691_at	SAMD9	1	-0.741945	-0.683096	-0.097419	1.71372	-0.191257
219696_at	DENND1B	1	-0.343955	-0.106695	-0.755121	1.73716	-0.53139
219716_at	APOL6	1	-0.764322	-0.631588	0.05375	1.69902	-0.35686
219859_at	CLEC4E	1	-1.10399	-0.418054	-0.140543	1.60737	0.0552232
219863_at	HERC5	1	-0.721865	-0.652914	0.172757	1.67347	-0.471448
219885_at	SLFN12	1	-0.901544	-0.724699	-0.133089	1.62017	0.139163
219938_s_at	PSTPIP2	1	-1.10043	-0.686699	-0.149783	1.42631	0.510595
220019_s_at	ZNF224	1	-0.827174	-0.679572	-0.0594549	1.68419	-0.117994
220059_at	STAP1	1	-0.558822	-0.559591	-0.219518	1.77154	-0.433612
220066_at	NOD2	1	-0.601184	-0.496987	-0.420655	1.7746	-0.255775
220123_at	SLC35F5	1	-0.714903	-0.333493	0.01133	1.71013	-0.673065
220146_at	TLR7	1	-0.879815	0.0429538	0.00382226	1.61591	-0.782874
220315_at	PARP11	1	-0.912315	-0.420565	-0.283429	1.70377	-0.0874579
220788_s_at	RNF31	1	-1.00581	-0.493493	-0.412549	1.56708	0.344775
221087_s_at	APOL3	1	-1.03119	-0.885482	0.296685	1.42334	0.196647
221241_s_at	BCL2L14	1	-0.62046	-0.643864	0.125425	1.69555	-0.556648
221284_s_at	SRC	1	-1.1309	-0.257646	-0.299476	1.59909	0.0889228
221345_at	FFAR2	1	-0.778329	-0.463872	-0.138006	1.7407	-0.36049
221620_s_at	APOO	1	-1.21644	-0.617133	0.291933	1.4288	0.112833
221680_s_at	ETV7	1	-0.596993	-0.972238	0.60521	1.44829	-0.484273
221687_s_at	FAM125B	1	-0.619778	-0.89194	-0.284116	1.64861	0.147222
221703_at	BRIP1	1	-0.420004	-0.477295	-0.443069	1.78848	-0.448115
221816_s_at	PHF11	1	-0.953301	-0.724267	0.0539547	1.60101	0.0226033
221865_at	C9orf91	1	-0.580927	-0.434939	-0.403413	1.78282	-0.363542
221872_at	RARRES1	1	-1.52575	-0.365679	0.272541	1.08664	0.532255
221903_s_at	CYLD	1	-1.17495	-0.269282	0.0760743	1.57998	-0.211825
221942_s_at	GUCY1A3	1	-0.506394	-0.599583	0.0373715	1.71999	-0.651384
221969_at	BF510692	1	-0.462477	-0.524493	-0.35486	1.78555	-0.443725
221987_s_at	TSR1	1	-1.44646	-0.209772	-0.119637	1.25711	0.518755
222068_s_at	LRRC50	1	-0.914076	-0.599822	0.56789	1.48165	-0.535637
222142_at	CYLD	1	-0.954922	-0.0583915	-0.0144587	1.64445	-0.616678
222146_s_at	TCF4	1	-0.969194	-0.934475	0.528423	1.38136	-0.00611307
222163_s_at	SPATA5L1	1	-1.34506	0.259956	0.162703	1.37535	-0.452952
222309_at	C6orf62	1	-0.955572	0.416593	-0.334103	1.53667	-0.663589
222512_at	NUB1	1	-0.819658	-0.717012	-0.074615	1.67466	-0.063371
222513_s_at	SORBS1	1	-0.835671	-0.461867	0.385429	1.5794	-0.667289
222631_at	PI4K2B	1	-0.985537	-0.484586	0.710174	1.38017	-0.620222
222670_s_at	MAFB	1	-1.144	-0.927134	0.70115	1.13313	0.236846
222681_at	KTELC1	1	-1.04433	-0.0440962	0.0922246	1.59417	-0.597964
222693_at	FNDC3B	1	-1.45117	-0.309319	0.0420436	1.25931	0.459127
222748_s_at	TXNL4B	1	-1.26996	-0.141005	0.105347	1.51996	-0.214348
222793_at	DDX58	1	-0.775738	-0.695231	0.631575	1.45982	-0.620425
222802_at	EDN1	1	-0.868032	-0.762629	-0.196429	1.60536	0.221735
222816_s_at	ZCCHC2	1	-0.573164	-0.83946	0.306815	1.61621	-0.510404
222838_at	SLAMF7	1	-1.15545	-0.814251	0.123509	1.2989	0.547291
222866_s_at	FLVCR2	1	-1.05456	-0.73288	-0.134492	1.4538	0.468131
222877_at	AK024680	1	-1.16905	-0.351161	0.0847967	1.57579	-0.140372
222942_s_at	TIAM2	1	-0.763217	-0.818826	0.204466	1.6259	-0.248324
223044_at	SLC40A1	1	-0.410765	-0.392501	-0.421041	1.78486	-0.560553
223079_s_at	GLS	1	-0.972237	-0.387141	-0.336543	1.67062	0.0252999
223167_s_at	USP25	1	-0.527682	-0.0520694	-0.513356	1.74193	-0.648826
223213_s_at	ZHX1	1	-0.959295	-0.223213	-0.720945	1.54274	0.36071
223220_s_at	PARP9	1	-0.90395	-0.84924	-0.0508681	1.54692	0.257141
223298_s_at	NT5C3	1	-0.838049	-0.726349	0.733079	1.38704	-0.555715
223340_at	ATL1	1	-1.18053	-0.299173	-0.002265	1.58322	-0.101256
223343_at	MS4A7	1	-1.41795	-0.354854	0.670657	1.18603	-0.0838857
223344_s_at	MS4A7	1	-1.35629	-0.300409	0.638879	1.26525	-0.247431
223434_at	GBP3	1	-1.19454	-0.36652	-0.180582	1.53771	0.203932
223501_at	TNFSF13B	1	-0.971463	-0.737359	-0.184606	1.53235	0.361075
223502_s_at	TNFSF13B	1	-1.00372	-0.849131	0.124443	1.48159	0.246818
223510_at	NRP2	1	-1.16296	-0.506736	0.214759	1.5294	-0.0744607
223513_at	CENPJ	1	-0.845505	-0.440838	-0.629545	1.61336	0.302525
223651_x_at	CDC23	1	-0.888562	0.449522	-0.32396	1.52438	-0.761381
223798_at	SLC41A2	1	-0.977187	-0.459551	-0.215052	1.66954	-0.0177471
223980_s_at	SP110	1	-0.79801	-0.895642	0.270711	1.57035	-0.147406
224225_s_at	ETV7	1	-0.525777	-0.641569	-0.158969	1.76023	-0.433911
224358_s_at	MS4A7	1	-1.41675	-0.119266	0.351036	1.35186	-0.166876
224407_s_at	MST4	1	-0.943903	-0.3041	0.0941259	1.65906	-0.505188
224499_s_at	AICDA	1	-0.917381	-0.840993	-0.174633	1.49205	0.440961
224701_at	PARP14	1	-0.932772	-0.771305	-0.0397014	1.5836	0.160177
224872_at	DIP2B	1	-0.674751	-0.572968	-0.667294	1.64216	0.272853
225042_s_at	CSRNP2	1	-1.49137	-0.0738716	0.444593	1.24763	-0.126981
225076_s_at	ZNFX1	1	-1.12382	-0.694911	0.86513	1.20171	-0.248115
225291_at	PNPT1	1	-0.793444	-0.699003	0.219965	1.64219	-0.369704
225439_at	NUDCD1	1	-0.893605	-0.664001	-0.26334	1.62926	0.191688
225491_at	SLC1A2	1	-1.14759	-0.512859	0.20157	1.54037	-0.0814963
225525_at	LOC100131004	1	-0.71098	-0.59085	-0.228416	1.74553	-0.215285
225636_at	STAT2	1	-0.88253	-0.751959	-0.375789	1.50207	0.508213
225652_at	FARP2	1	-1.1411	-0.261924	-0.0958869	1.61454	-0.115627
225763_at	RCSD1	1	-0.868951	-0.204167	-0.402268	1.72588	-0.250497
225814_at	XRN1	1	-0.569794	-0.410714	-0.37835	1.78402	-0.425164
225834_at	FAM72A	1	-0.567901	-0.337675	-0.357456	1.78001	-0.516975
225872_at	SLC35F5	1	-0.937904	-0.318713	-0.361165	1.69763	-0.0798474
225888_at	NAA25	1	-0.847536	-0.277217	-0.460614	1.72434	-0.138975
225897_at	MARCKS	1	-1.52572	-0.102378	0.221881	1.26156	0.144655
225929_s_at	RNF213	1	-0.810764	-0.789991	-0.0250136	1.64846	-0.0226954
225931_s_at	RNF213	1	-0.787883	-0.809837	-0.0878691	1.64749	0.0380968
226038_at	LONRF1	1	-0.877734	-0.225483	-0.630887	1.66616	0.0679395
226064_s_at	DGAT2	1	-1.35536	-0.116156	0.0877655	1.46142	-0.0776694
226189_at	ITGB8	1	-1.07213	-0.359478	0.234872	1.58581	-0.389074
226206_at	MAFK	1	-0.683702	0.0188643	-1.05925	1.54173	0.18236
226218_at	IL7R	1	-0.853902	-0.400847	-0.0759225	1.71868	-0.388008
226261_at	ZNRF2	1	-0.88444	-0.240532	-0.336163	1.72542	-0.26428
226310_at	RICTOR	1	-0.442724	-0.816427	0.0172513	1.70861	-0.466705
226312_at	RICTOR	1	-0.907674	-0.874155	0.331412	1.51587	-0.0654535
226474_at	NLRC5	1	-0.799663	-0.782592	-0.148943	1.64898	0.0822151
226560_at	AA576959	1	-1.42804	-0.445014	0.508687	1.21751	0.14685
226592_at	ZNF618	1	-0.606038	-0.671932	0.240671	1.6556	-0.6183
226603_at	SAMD9L	1	-0.83673	-0.727367	0.0177176	1.66056	-0.114183
226608_at	C16orf87	1	-1.33315	0.072963	-0.0884751	1.48059	-0.131929
226629_at	SLC43A2	1	-0.802651	-0.77267	0.466494	1.53583	-0.427005
226702_at	CMPK2	1	-0.952691	-0.890802	0.363871	1.47187	0.00775625
226773_at	AW290940	1	-1.023	-0.593427	0.566394	1.45486	-0.404836
226777_at	AA147933	1	-0.889427	-0.536719	-0.33257	1.67425	0.0844661
226925_at	ACPL2	1	-0.776103	-0.102764	-0.191441	1.71364	-0.643335
227029_at	FAM177A1	1	-0.995729	-0.155756	-0.204655	1.68376	-0.327619
227078_at	TMEM110	1	-0.430091	-0.420221	-0.397319	1.7862	-0.53857
227107_at	AI807404	1	-1.08341	-0.60707	0.380284	1.50796	-0.197765
227127_at	TMEM110	1	-0.704226	-0.356007	-0.275021	1.76541	-0.430151
227143_s_at	BID	1	-1.47688	-0.423719	0.394453	1.17107	0.335079
227180_at	ELOVL7	1	-1.28376	-0.280148	0.0628007	1.50649	-0.00538822
227265_at	FGL2	1	-0.490654	-0.887239	0.0375384	1.68811	-0.347758
227280_s_at	CCNYL1	1	-0.921833	-0.25627	-0.595991	1.64719	0.126903
227347_x_at	HES4	1	-0.536169	-0.621999	-0.129114	1.75729	-0.470006
227367_at	SLCO3A1	1	-0.83113	-0.402823	-0.0667131	1.72193	-0.421264
227372_s_at	BAIAP2L1	1	-0.572889	-0.633978	-0.0862138	1.748	-0.454915
227609_at	EPSTI1	1	-0.847514	-0.803833	0.104174	1.61853	-0.0713536
227807_at	PARP9	1	-0.705576	-0.742008	-0.142736	1.70803	-0.117707
227856_at	C4orf32	1	-0.671756	0.16299	-0.457685	1.67606	-0.709605
227926_s_at	NBPF10	1	-1.06241	-0.0137707	-0.314744	1.64538	-0.254459
228032_s_at	AW071458	1	-0.263029	-0.0044041	-1.05979	1.64516	-0.317942
228071_at	GIMAP7	1	-0.650439	-0.663346	-0.394258	1.72659	-0.0185486
228149_at	C7orf60	1	-1.16864	-0.795974	0.117936	1.29863	0.548046
228152_s_at	DDX60L	1	-0.500055	-0.984275	0.0441587	1.6534	-0.213229
228181_at	SLC30A1	1	-0.913587	-0.613077	-0.17771	1.66011	0.0442658
228230_at	PRIC285	1	-0.807214	-0.731071	0.377643	1.57977	-0.419124
228245_s_at	LOC728715	1	-0.626995	-0.448069	-0.0182232	1.73158	-0.638291
228248_at	RICTOR	1	-0.849311	-0.870204	0.258071	1.56346	-0.102017
228386_s_at	DDX59	1	-1.29905	0.0395937	-0.33473	1.47832	0.11587
228438_at	LOC100132891	1	-1.07387	-0.0356797	-0.612194	1.56392	0.157823
228496_s_at	CRIM1	1	-1.31837	0.309142	-0.229031	1.43987	-0.20161
228531_at	SAMD9	1	-0.744954	-0.716137	-0.0748808	1.70259	-0.166621
228603_at	AA977481	1	-1.08237	0.611977	-0.457296	1.41635	-0.488655
228607_at	OAS2	1	-1.03824	-0.623859	-0.170175	1.55851	0.273771
228617_at	XAF1	1	-0.955319	-0.85959	0.280094	1.50639	0.0284246
228628_at	SRGAP2P1	1	-0.490174	0.194837	-0.145736	1.56278	-1.12171
228706_s_at	CLDN23	1	-0.424312	-0.848913	-0.56438	1.65785	0.179754
228810_at	CCNYL1	1	-0.909154	-0.247984	-0.347078	1.71651	-0.212296
228829_at	ATF7	1	-1.17168	-0.0606881	0.153539	1.5439	-0.465066
228830_s_at	ATF7	1	-1.08353	-0.165408	-0.0471375	1.6371	-0.341026
228918_at	AI457453	1	-1.02112	-0.861524	0.0623687	1.43668	0.383595
229045_at	SNX20	1	-0.304177	-0.308332	-0.833984	1.74077	-0.294277
229055_at	GPR68	1	-1.01309	-0.832324	0.214371	1.48812	0.142914
229059_at	NCRNA00256B	1	-0.539341	-0.605516	-0.420641	1.76767	-0.20217
229215_at	ASCL2	1	-0.423242	-1.02279	-0.0689188	1.65816	-0.143206
229390_at	FAM26F	1	-0.738756	-0.73529	-0.145287	1.69887	-0.0795355
229391_s_at	FAM26F	1	-0.73397	-0.710991	-0.170977	1.70822	-0.0922866
229497_at	ANKDD1A	1	-0.156085	-0.748628	-0.165668	1.72155	-0.651167
229510_at	MS4A14	1	-1.29906	-0.523414	-0.0388001	1.32103	0.540244
229530_at	GUCY1A3	1	-0.922623	-0.42747	0.116247	1.66366	-0.429819
229543_at	FAM26F	1	-0.479612	-0.616064	-0.336671	1.77714	-0.344788
229560_at	TLR8	1	-0.996658	-0.478742	-0.525471	1.50024	0.500627
229625_at	GBP5	1	-0.702708	-0.610404	0.0729637	1.70619	-0.466042
229670_at	BF056369	1	-0.543918	-0.410685	-0.407084	1.78599	-0.424299
229804_x_at	CBWD6	1	-0.876952	-0.172231	-0.400259	1.72238	-0.272937
229830_at	AW205919	1	-0.642128	-0.357263	0.0855321	1.68883	-0.77497
229915_at	FAM26F	1	-0.403817	-0.910552	0.0951662	1.67157	-0.452364
230036_at	SAMD9L	1	-0.832501	-0.710547	-0.0290132	1.67077	-0.098711
230261_at	ST8SIA4	1	-0.782631	-0.55509	-0.329016	1.72278	-0.0560428
230300_at	N22849	1	-0.309793	-0.276856	-0.491331	1.76475	-0.686765
230383_x_at	AA133285	1	-0.962285	-0.721593	0.816892	1.30245	-0.435463
230405_at	C5orf56	1	-0.783679	-0.909087	0.161692	1.59051	-0.0594372
230480_at	PIWIL4	1	-1.34344	-0.519954	0.111025	1.3104	0.441974
230532_at	CXorf38	1	-0.83288	-0.698179	-0.268556	1.65062	0.148998
230741_at	AI655467	1	-0.25426	-0.365975	-0.759974	1.75579	-0.375579
230836_at	ST8SIA4	1	-0.979651	-0.388944	-0.250813	1.68001	-0.0605998
231121_at	HPS3	1	-0.338984	-0.227696	-0.836097	1.73828	-0.335505
231182_at	WIPF1	1	-0.929171	-0.358713	-0.100816	1.7027	-0.314004
231303_at	NCRNA00158	1	-0.841861	-0.55396	-0.338011	1.69367	0.040157
231496_at	FCAMR	1	-0.67692	-0.548289	-0.0787245	1.74395	-0.440013
231577_s_at	GBP1	1	-1.05105	-0.550425	0.463875	1.49888	-0.361279
231768_at	USF1	1	-0.736318	-0.00655191	-0.5844	1.72086	-0.393589
231775_at	TNFRSF10A	1	-0.515513	-0.810444	-0.379368	1.71273	-0.00740642
231873_at	BMPR2	1	-0.346381	-0.526824	-0.278131	1.77198	-0.620646
231874_at	FAM126B	1	-0.846172	-0.24685	-0.217718	1.73162	-0.420881
232078_at	PVRL2	1	-0.783446	-0.675057	-0.515006	1.58588	0.387628
232079_s_at	PVRL2	1	-0.938718	-0.564455	-0.467233	1.55117	0.419234
232084_at	SGTB	1	-0.755662	-0.251318	-0.610532	1.7266	-0.109093
232095_at	BG109134	1	-0.468474	0.127087	-0.399444	1.66084	-0.920012
232155_at	AK023113	1	-0.624631	-0.577583	0.00781533	1.72921	-0.534808
232231_at	RUNX2	1	-0.851046	0.0952956	-0.111992	1.63337	-0.765631
232383_at	TFEC	1	-1.20099	-0.313437	-0.152151	1.55699	0.109592
232517_s_at	PRIC285	1	-0.805543	-0.449872	-0.0635111	1.72598	-0.40705
232593_at	NEURL3	1	-1.08681	-0.918621	0.568224	1.27508	0.162127
233167_at	SELO	1	-0.983527	-0.600005	-0.393079	1.51965	0.456956
233632_s_at	XRN1	1	-0.604809	-0.43771	-0.379651	1.78048	-0.358306
233880_at	RNF213	1	-0.656412	-0.63107	-0.469967	1.71708	0.0403657
234306_s_at	SLAMF7	1	-1.05826	-0.828231	0.147397	1.44408	0.295012
234986_at	AA630626	1	-1.10819	-0.417078	0.0757647	1.60273	-0.153218
235061_at	PPM1K	1	-0.965218	-0.340012	0.64514	1.40677	-0.746682
235122_at	HIVEP3	1	-0.889652	-0.626978	0.237412	1.62471	-0.345494
235175_at	GBP4	1	-0.637095	-0.606187	-0.0469485	1.73875	-0.448524
235276_at	EPSTI1	1	-0.635632	-0.662163	-0.126289	1.74344	-0.319354
235292_at	FLJ32255	1	-0.673638	-0.66418	-0.314612	1.73198	-0.079555
235295_at	BG401950	1	-0.963415	-0.643246	0.244299	1.59507	-0.232702
235299_at	SLC41A2	1	-1.0983	-0.345289	-0.255373	1.61304	0.0859219
235306_at	GIMAP8	1	-0.939077	-0.376738	-0.122304	1.70068	-0.262559
235331_x_at	PCGF5	1	-0.769168	-0.182857	-0.470992	1.74607	-0.32305
235427_at	AA418074	1	-0.901685	-0.188024	0.0573766	1.65973	-0.627394
235438_at	AW162011	1	-0.838063	-0.535736	0.0339879	1.69751	-0.357697
235574_at	GBP4	1	-0.715536	-0.678486	-0.032257	1.71551	-0.289229
235609_at	BF056791	1	-0.499954	-0.515005	-0.411695	1.78516	-0.358506
235643_at	SAMD9L	1	-0.675648	-0.62708	-0.175033	1.74579	-0.268032
235683_at	SESN3	1	-1.21629	-0.689086	0.328267	1.3778	0.199306
235760_at	NSD1	1	-0.99127	0.0298529	0.199481	1.53994	-0.778003
235938_at	AI018174	1	-0.505854	-1.13018	0.0892084	1.56793	-0.0211101
235978_at	FABP4	1	-0.395782	-0.889745	0.307401	1.60236	-0.624231
236140_at	GCLM	1	-0.96701	-0.647858	0.177199	1.60775	-0.170076
236176_at	AI343275	1	-0.860179	-0.664253	-0.340765	1.62659	0.238603
236223_s_at	RIT1	1	-1.52307	-0.3878	0.515135	1.07897	0.31676
236347_at	MMAA	1	-1.07955	-0.968478	0.279251	1.241	0.527784
236471_at	NFE2L3	1	-1.00844	-0.292174	-0.444413	1.63986	0.105167
236487_at	SCLT1	1	-0.740915	-0.316644	-0.851329	1.58852	0.320373
238073_at	ELAVL4	1	-0.20616	-0.383368	-0.659061	1.76374	-0.515153
238164_at	USP6NL	1	-0.911828	0.322611	-0.335064	1.58577	-0.661486
238444_at	ZNF618	1	-0.597801	-0.592208	-0.0679282	1.74613	-0.488194
238469_at	OGFRL1	1	-1.16678	0.0540353	-0.517545	1.53589	0.0944013
238513_at	PRRG4	1	-0.542787	-0.697498	-0.52829	1.7137	0.0548731
238567_at	SGPP2	1	-1.36561	-0.278746	0.609597	1.27581	-0.241057
238581_at	GBP5	1	-0.667924	-0.58277	0.010216	1.72585	-0.485373
238743_at	BG251692	1	-0.70064	-0.774232	-0.22048	1.69146	0.00388909
238787_at	AA988769	1	-0.376177	-0.035291	-0.774726	1.72303	-0.536841
238790_at	LOC374443	1	-1.345	0.353589	-0.0258038	1.38836	-0.37115
238856_s_at	PANK2	1	-0.793841	-0.00895479	-0.158733	1.68124	-0.719708
239186_at	MGC39372	1	-0.509879	-0.75186	-0.324147	1.74482	-0.158935
239427_at	AA131524	1	-0.673296	-0.622299	0.00759988	1.72332	-0.435329
239582_at	PML	1	-0.520053	-0.657324	-0.0457335	1.74013	-0.517023
239596_at	SLC30A7	1	-1.19745	0.358466	-0.273446	1.49005	-0.377619
239817_at	AI803727	1	-0.385765	-0.316952	-0.482063	1.77909	-0.594304
240232_at	AA503803	1	-0.796209	-0.639406	-0.173746	1.70801	-0.0986476
240287_at	IRG1	1	-1.02613	-0.250998	0.509111	1.46335	-0.695331
240572_s_at	LOC374443	1	-1.50728	-0.356606	0.108465	1.03334	0.72208
240646_at	GIMAP8	1	-0.690329	-0.347353	-0.304119	1.76865	-0.426844
241068_at	BF510881	1	-1.34531	-0.130276	0.0189982	1.47394	-0.0173492
241347_at	AA936632	1	-0.685402	-0.835256	0.205897	1.63868	-0.323914
241374_at	TMEM39A	1	-0.485903	-0.204226	-0.0260969	1.67436	-0.958135
241859_at	PLCL1	1	-0.11911	-0.967635	-0.57873	1.6475	0.017979
241869_at	APOL6	1	-0.579641	-0.701664	0.163209	1.68154	-0.563445
241981_at	FAM20A	1	-1.23661	-0.181191	-0.183837	1.54967	0.0519703
242020_s_at	ZBP1	1	-0.446552	-0.589025	-0.196396	1.76842	-0.536443
242388_x_at	AW576600	1	-0.878282	-0.632542	0.529874	1.50699	-0.526041
242586_at	FSD1L	1	-0.915913	-0.316692	-0.0501133	1.69862	-0.415905
242625_at	RSAD2	1	-0.885299	-0.874945	0.403007	1.50544	-0.148199
242702_at	MMAA	1	-0.330813	-0.585318	-0.416178	1.78133	-0.449023
242807_at	FSD1L	1	-0.903143	-0.563438	0.185065	1.64362	-0.362108
242857_at	FARP2	1	-1.12285	-0.148827	-0.253973	1.6256	-0.099947
242898_at	EIF2AK2	1	-0.685881	-0.629522	0.041014	1.71412	-0.439735
242906_at	BE787063	1	-0.946618	-0.536065	-0.04165	1.67129	-0.146959
242907_at	BF509371	1	-0.897556	0.0150488	-0.0932688	1.6518	-0.676027
242943_at	ST8SIA4	1	-0.801719	-0.564345	-0.379891	1.70071	0.0452488
242945_at	FAM20A	1	-1.4066	-0.275073	0.524452	1.28614	-0.128919
242961_x_at	DDX58	1	-0.726833	-0.76818	0.443018	1.55847	-0.506476
243196_s_at	TRAFD1	1	-0.811438	-0.764285	0.247684	1.61645	-0.288409
243299_at	VRK2	1	-0.677007	-0.31681	-0.30857	1.76877	-0.466386
243463_s_at	RIT1	1	-1.41925	-0.356357	-0.0210103	1.24785	0.548767
243894_at	SLC41A2	1	-0.899863	-0.428945	-0.328594	1.70185	-0.0444501
244563_at	QSER1	1	-0.80874	-0.616175	-0.450453	1.64651	0.22886
244780_at	SGPP2	1	-1.36038	-0.429914	0.310808	1.36164	0.117842
31845_at	ELF4	1	-1.16636	-0.147941	0.462932	1.43588	-0.584514
32088_at	BLZF1	1	-0.752847	-0.526109	-0.0469762	1.72954	-0.403612
32541_at	PPP3CC	1	-1.30242	-0.516692	0.369888	1.37645	0.072771
33304_at	ISG20	1	-0.659311	-0.621872	0.00338658	1.72568	-0.447884
33736_at	STOML1	1	-0.765335	-0.621034	-0.186332	1.72368	-0.150977
35150_at	CD40	1	-1.34102	-0.284737	0.438598	1.37574	-0.188578
35254_at	TRAFD1	1	-0.815729	-0.816266	0.331196	1.57576	-0.274957
48531_at	TNIP2	1	-1.36988	-0.548688	0.662209	1.17345	0.0829077
52975_at	FAM125B	1	-0.544751	-0.711368	-0.523687	1.70816	0.0716423
53720_at	C19orf66	1	-0.690353	-0.67171	-0.0947156	1.72893	-0.272147
64064_at	GIMAP5	1	-0.532158	-0.761262	-0.536993	1.68127	0.149138
1552329_at	RBBP6	2	-0.654578	1.70436	0.0699029	-0.427688	-0.692001
1553042_a_at	NFKBID	2	-0.599391	1.77917	-0.415673	-0.3093	-0.454802
1553286_at	ZNF555	2	-0.49236	1.72757	0.00463031	-0.667059	-0.572785
1553736_at	ZFC3H1	2	-0.627284	1.76152	-0.196916	-0.355789	-0.581535
1553785_at	RASGEF1B	2	-1.08978	1.4173	0.300776	0.193697	-0.821989
1553962_s_at	RHOB	2	-0.380711	1.7871	-0.503705	-0.441662	-0.461024
1554106_at	NBEAL1	2	0.0182675	1.29378	0.105731	0.100293	-1.51808
1554273_a_at	ERAP2	2	-0.438435	1.66656	-0.950513	-0.348973	0.0713598
1554283_at	CCRN4L	2	-0.509987	1.77903	-0.263543	-0.505455	-0.50004
1554403_a_at	BC011941	2	-0.610935	1.74857	-0.509305	-0.0770267	-0.551304
1554606_at	CEP120	2	-1.11358	1.09085	1.01694	-0.641292	-0.352926
1554834_a_at	RASSF5	2	-0.954267	1.10785	1.03557	-0.391323	-0.797822
1554997_a_at	PTGS2	2	-0.848867	1.53578	0.427294	-0.314724	-0.799482
1555355_a_at	ETS1	2	-0.720725	1.70688	0.0625765	-0.442889	-0.605844
1555420_a_at	KLF7	2	-0.355383	1.78432	-0.398614	-0.52609	-0.504231
1555448_at	MUDENG	2	-0.866834	1.63412	-0.0674584	0.055576	-0.755398
1555938_x_at	VIM	2	-0.639353	1.76633	-0.543781	-0.344266	-0.23893
1556066_at	KDM6B	2	-0.937155	1.70325	-0.318867	-0.321059	-0.126172
1556067_a_at	KDM6B	2	-0.615635	1.77156	-0.311613	-0.301693	-0.542622
1556883_a_at	LOC440896	2	-0.684904	1.71452	0.00452315	-0.348849	-0.685287
1557312_at	C12orf61	2	-0.996568	1.49072	0.199268	0.155526	-0.848947
1557353_at	BM985423	2	-0.567081	1.73038	-0.0200402	-0.448591	-0.694669
1558028_x_at	BI857154	2	-0.276648	1.72403	-0.747746	-0.0784204	-0.621217
1558111_at	MBNL1	2	-0.808126	1.58249	0.3817	-0.458225	-0.697842
1565868_at	CD44	2	-0.623151	1.72644	0.0106085	-0.484181	-0.629717
1568768_s_at	BRE	2	-0.459617	1.74676	-0.0942108	-0.503896	-0.689042
1569054_at	SLC1A3	2	-0.624457	1.75627	-0.320933	-0.18886	-0.62202
1569401_at	CLEC12A	2	-0.153147	1.59947	-0.714797	0.199801	-0.93133
200670_at	XBP1	2	-0.627303	1.28307	0.880481	-0.718377	-0.81787
200920_s_at	BTG1	2	-0.759173	1.3929	0.562452	-0.122849	-1.07333
200921_s_at	BTG1	2	-0.90465	1.46095	0.43404	-0.0659619	-0.924381
201117_s_at	CPE	2	-0.611938	1.35123	-0.278762	0.668615	-1.12914
201122_x_at	EIF5A	2	-0.988416	1.64075	-0.395782	0.137624	-0.39418
201185_at	HTRA1	2	-0.430152	1.71024	-0.377996	-0.0385788	-0.863518
201367_s_at	ZFP36L2	2	-0.715742	1.69003	-0.767886	-0.204563	-0.00184293
201502_s_at	NFKBIA	2	-1.23156	1.48454	0.283822	-0.10296	-0.433842
201525_at	APOD	2	-0.401728	1.78632	-0.536949	-0.416914	-0.430733
201631_s_at	IER3	2	-1.05156	1.61731	0.148372	-0.329485	-0.384635
201645_at	TNC	2	-0.579827	1.76418	-0.323017	-0.235531	-0.62581
201666_at	TIMP1	2	-1.15602	1.6075	-0.100976	-0.238296	-0.112201
201844_s_at	RYBP	2	-0.88381	1.66909	-0.316581	0.0995491	-0.568243
201845_s_at	RYBP	2	-1.02563	1.59576	-0.365178	0.24914	-0.454099
202014_at	PPP1R15A	2	-1.01373	1.57114	-0.525846	0.321007	-0.352576
202063_s_at	SEL1L	2	-0.255459	1.24402	0.0151002	0.468544	-1.47221
202431_s_at	MYC	2	-0.955477	1.68606	-0.0695077	-0.228276	-0.432801
202581_at	HSPA1B	2	-0.916121	1.4597	0.436347	-0.0660155	-0.913912
202627_s_at	SERPINE1	2	-1.08994	1.31792	0.700805	-0.188099	-0.740678
202628_s_at	SERPINE1	2	-0.983424	1.31115	0.800226	-0.427443	-0.700504
202643_s_at	TNFAIP3	2	-1.0658	1.63505	-0.0251529	-0.127106	-0.416996
202644_s_at	TNFAIP3	2	-1.13963	1.57514	0.126749	-0.129388	-0.432875
202843_at	DNAJB9	2	-0.831072	1.3313	0.809785	-0.547443	-0.76257
202912_at	ADM	2	-1.1345	1.31269	0.676045	-0.137414	-0.716816
202925_s_at	PLAGL2	2	-1.25193	1.54244	-0.196489	-0.119552	0.0255221
203026_at	ZBTB5	2	-0.720517	1.67598	0.172077	-0.505973	-0.621563
203096_s_at	RAPGEF2	2	-1.07963	1.35569	0.595968	-0.0746913	-0.797335
203097_s_at	RAPGEF2	2	-1.13137	1.35454	0.565789	-0.0382086	-0.750758
203290_at	HLA-DQA1	2	-0.4926	1.78054	-0.451631	-0.547286	-0.289022
203304_at	BAMBI	2	-0.625921	1.77155	-0.235998	-0.440081	-0.469547
203372_s_at	SOCS2	2	-0.433739	1.75554	-0.137701	-0.521586	-0.662517
203373_at	SOCS2	2	-0.443743	1.77633	-0.25932	-0.584348	-0.488917
203429_s_at	C1orf9	2	-1.21573	1.53891	0.173273	-0.232317	-0.264141
203476_at	TPBG	2	-0.681729	1.74632	-0.117062	-0.366476	-0.58105
203725_at	GADD45A	2	-0.545434	1.75814	-0.119937	-0.544777	-0.547988
203810_at	DNAJB4	2	-0.852754	1.60532	0.284344	-0.321842	-0.715068
203811_s_at	DNAJB4	2	-0.920793	1.50288	0.476414	-0.298706	-0.759796
204057_at	IRF8	2	-0.940856	1.55956	0.399453	-0.557475	-0.460681
204089_x_at	MAP3K4	2	-0.637322	1.42685	0.680439	-0.820179	-0.649789
204285_s_at	PMAIP1	2	-0.557913	1.3674	0.76294	-0.768863	-0.803566
204286_s_at	PMAIP1	2	-0.574564	1.33	0.816043	-0.797262	-0.774219
204363_at	F3	2	-0.916873	1.50336	0.451323	-0.2387	-0.799111
204438_at	MRC1L1	2	-0.416101	1.76197	-0.387874	-0.241279	-0.716711
204440_at	CD83	2	-1.26598	1.36936	0.442101	0.0255389	-0.571019
204472_at	GEM	2	-0.225518	1.74362	-0.575412	-0.212996	-0.729696
204512_at	HIVEP1	2	-0.686964	1.63847	-0.82774	0.212584	-0.336355
204748_at	PTGS2	2	-0.871007	1.5316	0.423554	-0.288627	-0.795518
204951_at	RHOH	2	-0.516746	1.75302	-0.0988944	-0.609353	-0.528024
205027_s_at	MAP3K8	2	-0.972687	1.5448	0.390882	-0.321816	-0.641181
205067_at	IL1B	2	-1.1218	1.2297	0.783626	-0.115675	-0.775855
205214_at	STK17B	2	-0.794591	1.38632	0.744399	-0.665535	-0.670588
205327_s_at	ACVR2A	2	-0.909798	1.6633	0.125567	-0.397359	-0.481709
205419_at	GPR183	2	-0.809691	1.4927	0.541389	-0.420387	-0.804008
205476_at	CCL20	2	-0.905637	1.41689	0.638546	-0.347436	-0.802363
205767_at	EREG	2	-0.478391	1.78701	-0.368731	-0.463249	-0.476637
205888_s_at	JAKMIP2	2	-0.457061	1.78387	-0.321187	-0.496155	-0.509471
205928_at	ZNF443	2	-0.303533	1.71028	-0.931123	-0.274554	-0.201073
206035_at	REL	2	-0.824083	1.58943	0.355073	-0.417313	-0.70311
206036_s_at	REL	2	-0.993431	1.5127	0.455891	-0.343508	-0.631655
206108_s_at	SRSF6	2	-0.590085	1.46025	0.0886009	0.245885	-1.20465
206157_at	PTX3	2	-0.89993	1.31796	0.796538	-0.406001	-0.808571
206240_s_at	ZNF136	2	-1.01419	1.64606	-0.0635077	-0.0646739	-0.503689
206371_at	FOLR3	2	-0.334596	1.78455	-0.472461	-0.453819	-0.523679
206411_s_at	ABL2	2	-1.01808	1.62806	-0.152747	0.0755673	-0.53281
206675_s_at	SKIL	2	-1.04189	1.53492	-0.0647413	0.266776	-0.695062
206765_at	KCNJ2	2	-1.16347	1.22637	0.784123	-0.133021	-0.714007
206907_at	TNFSF9	2	-0.779482	1.62123	0.30018	-0.466277	-0.67565
207029_at	KITLG	2	-0.923476	1.65135	0.107181	-0.24419	-0.590864
207113_s_at	TNF	2	-0.916623	1.54673	0.316124	-0.141581	-0.804648
207247_s_at	ZFY	2	-0.761109	1.74719	-0.245439	-0.240821	-0.499817
207433_at	IL10	2	-0.326943	1.72611	-0.843012	-0.433526	-0.122629
207513_s_at	ZNF189	2	-1.08012	1.52563	-0.098138	0.293121	-0.640498
207850_at	CXCL3	2	-0.851127	1.72419	-0.133459	-0.294188	-0.445416
207920_x_at	ZFX	2	-0.734683	1.73748	-0.123782	-0.298494	-0.580516
207978_s_at	NR4A3	2	-0.949018	1.44609	0.356143	0.0820006	-0.935216
207993_s_at	CHP	2	-0.187449	1.09962	0.0306005	0.603411	-1.54618
208047_s_at	NAB1	2	-0.937722	1.56993	-0.716611	-0.221333	0.305734
208173_at	IFNB1	2	-0.552954	1.74644	-0.0652164	-0.605637	-0.522632
208296_x_at	TNFAIP8	2	-1.17487	1.24688	0.678232	0.0270777	-0.777323
208370_s_at	RCAN1	2	-1.17194	1.33755	0.597392	-0.0736474	-0.689362
208422_at	MSR1	2	-0.526539	1.65927	-0.0289982	-0.127811	-0.975918
209034_at	PNRC1	2	-0.653142	1.69886	0.0753235	-0.397389	-0.723656
209098_s_at	JAG1	2	-0.873911	1.70598	-0.137595	-0.165828	-0.528649
209099_x_at	JAG1	2	-1.03994	1.6102	0.138882	-0.188648	-0.520491
209183_s_at	C10orf10	2	-0.437854	1.78704	-0.410064	-0.522606	-0.41652
209193_at	PIM1	2	-0.637599	1.77607	-0.352465	-0.447351	-0.338655
209199_s_at	MEF2C	2	-0.410401	1.77078	-0.224011	-0.563228	-0.573142
209272_at	NAB1	2	-0.92081	1.59626	-0.770514	-0.00651641	0.101577
209339_at	SIAH2	2	-0.510412	1.70404	0.092504	-0.65025	-0.635882
209340_at	UAP1	2	-1.10395	1.12694	0.932624	-0.173736	-0.781881
209664_x_at	NFATC1	2	-1.28753	1.34949	0.560529	-0.392541	-0.229945
209681_at	SLC19A2	2	-0.239805	1.65646	-0.966509	-0.510723	0.0605813
209706_at	NKX3-1	2	-0.496999	1.78186	-0.292508	-0.500894	-0.491455
209754_s_at	TMPO	2	-0.670059	1.21204	0.949575	-0.930082	-0.561468
209774_x_at	CXCL2	2	-0.976462	1.687	-0.219924	-0.119115	-0.371496
209959_at	NR4A3	2	-0.94627	1.48182	0.334081	0.0229186	-0.89255
210004_at	OLR1	2	-0.719285	1.70638	-0.0195721	-0.257439	-0.710088
210118_s_at	IL1A	2	-0.931389	1.23454	0.887137	-0.357439	-0.832852
210151_s_at	DYRK3	2	-0.798228	1.74261	-0.433773	-0.31706	-0.193548
210162_s_at	NFATC1	2	-1.07882	1.22394	0.88111	-0.380492	-0.645743
210260_s_at	TNFAIP8	2	-1.17745	1.35715	0.515147	0.0165677	-0.71141
210279_at	GPR18	2	-0.788466	1.08849	1.09965	-0.651214	-0.748462
210287_s_at	FLT1	2	-0.641143	1.63109	0.196101	-0.287525	-0.898525
210553_x_at	PCSK6	2	-0.515919	1.47245	-0.417355	0.519767	-1.05895
210695_s_at	WWOX	2	-0.405534	1.78137	-0.442502	-0.342412	-0.590925
210762_s_at	DLC1	2	-0.523067	1.73905	-0.0465352	-0.674558	-0.494888
210889_s_at	FCGR2B	2	-0.293313	1.70182	-0.130688	-0.335372	-0.94245
211020_at	GCNT2	2	-0.74183	1.73216	-0.0941327	-0.308701	-0.587497
211124_s_at	KITLG	2	-0.846909	1.62594	0.238259	-0.328541	-0.688745
212308_at	CLASP2	2	-0.140323	1.71236	-0.903984	-0.271632	-0.396424
212458_at	SPRED2	2	-0.434858	1.74896	-0.211639	-0.774314	-0.32815
213146_at	KDM6B	2	-0.659814	1.76027	-0.32124	-0.217414	-0.561804
213256_at	2011-03-03	2	-0.852236	1.43996	0.603402	-0.847284	-0.343842
213524_s_at	G0S2	2	-1.09248	1.42232	0.588104	-0.549253	-0.368691
213568_at	OSR2	2	-0.539261	1.73726	-0.0246772	-0.553535	-0.619783
213780_at	TCHH	2	-0.604528	1.77113	-0.245847	-0.378789	-0.541966
213943_at	TWIST1	2	-0.610066	1.77598	-0.382832	-0.290185	-0.492897
214678_x_at	ZFX	2	-0.63117	1.74189	-0.061321	-0.44394	-0.605463
214721_x_at	CDC42EP4	2	-0.541602	1.77127	-0.211767	-0.565277	-0.452628
214787_at	DENND4A	2	-0.547365	1.65071	0.227873	-0.528607	-0.802613
214911_s_at	BRD2	2	-1.33023	1.36116	0.486902	-0.201488	-0.316342
215009_s_at	SEC31A	2	-0.185503	1.58972	-1.14601	0.0850163	-0.343226
215037_s_at	BCL2L1	2	-0.838938	1.6555	0.18915	-0.586543	-0.419167
215078_at	SOD2	2	-1.01426	1.28285	0.612633	0.0894739	-0.9707
215253_s_at	RCAN1	2	-1.06146	1.34755	0.599857	-0.0523815	-0.833562
215359_x_at	ZNF44	2	-0.220041	1.67294	-0.97202	-0.0254921	-0.455388
215992_s_at	RAPGEF2	2	-0.961084	1.51932	0.25297	0.0273986	-0.838601
216015_s_at	NLRP3	2	-0.527342	1.78625	-0.447167	-0.435708	-0.376038
216056_at	CD44	2	-0.747343	1.73538	-0.0950352	-0.34123	-0.551775
216199_s_at	MAP3K4	2	-0.65849	1.38883	0.738317	-0.817915	-0.650737
216268_s_at	JAG1	2	-0.996798	1.6351	0.087211	-0.186618	-0.538895
216511_s_at	TCF7L2	2	-1.32449	1.37676	0.424709	-0.0709477	-0.406026
217176_s_at	ZFX	2	-0.62301	1.76188	-0.18698	-0.376828	-0.575058
217503_at	STK17B	2	-0.818184	1.2489	0.923502	-0.699695	-0.654521
217523_at	CD44	2	-0.672188	1.76783	-0.244099	-0.405854	-0.445689
217894_at	KCTD3	2	0.0549695	1.58914	-1.13725	-0.0956314	-0.411228
217967_s_at	FAM129A	2	-0.256268	0.995268	-0.0594275	0.824114	-1.50369
218640_s_at	PLEKHF2	2	-0.417274	1.77513	-0.421328	-0.296901	-0.639629
218839_at	HEY1	2	-0.558332	1.76448	-0.158427	-0.50272	-0.545006
219077_s_at	WWOX	2	-0.366252	1.77728	-0.424111	-0.35155	-0.635364
219312_s_at	ZBTB10	2	-0.558337	1.77016	-0.195832	-0.520367	-0.495629
219433_at	BCOR	2	-0.931696	1.65765	-0.61477	-0.0561605	-0.0550278
219498_s_at	BCL11A	2	-0.354014	1.78474	-0.448113	-0.545111	-0.437506
219500_at	CLCF1	2	-0.581382	1.76694	-0.187749	-0.440351	-0.557458
219522_at	FJX1	2	-0.667931	1.75008	-0.209031	-0.254587	-0.618531
219759_at	ERAP2	2	-0.48465	1.60677	-0.934717	-0.475896	0.28849
219935_at	ADAMTS5	2	-0.59305	1.73331	-0.0082456	-0.526579	-0.60544
220054_at	IL23A	2	-0.730518	1.51216	0.542966	-0.600616	-0.723991
220110_s_at	NXF3	2	-0.477644	1.69634	-0.423139	0.0487574	-0.844314
220235_s_at	C1orf103	2	-0.576056	1.50143	-0.864809	0.545975	-0.606538
220595_at	PDZRN4	2	-0.685569	0.931513	1.24509	-0.730398	-0.760632
221147_x_at	WWOX	2	-0.418221	1.78523	-0.500889	-0.355435	-0.510689
221559_s_at	MIS12	2	-0.800945	1.46153	0.624364	-0.583135	-0.701813
221590_s_at	AF130089	2	-0.0067879	1.34137	-0.398359	0.427358	-1.36358
221841_s_at	KLF4	2	-0.432492	1.53653	0.466895	-0.793685	-0.777244
222292_at	CD40	2	-0.884461	1.53263	0.431601	-0.31681	-0.762965
222449_at	PMEPA1	2	-0.744958	0.941887	1.23595	-0.67317	-0.759709
222699_s_at	PLEKHF2	2	-0.538538	1.75659	-0.177781	-0.359397	-0.680875
222863_at	ZBTB10	2	-0.547928	1.77661	-0.296886	-0.568736	-0.363064
222939_s_at	SLC16A10	2	-0.493228	1.17562	0.771644	-0.12615	-1.32789
223058_at	FAM107B	2	-1.05101	1.44131	0.576111	-0.385435	-0.580982
223217_s_at	NFKBIZ	2	-0.781244	1.68808	0.111332	-0.440861	-0.57731
223218_s_at	NFKBIZ	2	-0.819187	1.68348	0.106123	-0.405416	-0.564996
223322_at	RASSF5	2	-0.834959	0.993645	1.16927	-0.481502	-0.846452
223566_s_at	BCOR	2	-0.893642	1.66424	-0.627823	-0.188331	0.0455557
223674_s_at	CDC42SE1	2	-0.517663	1.43123	0.125957	0.231052	-1.27057
223707_at	RPL27A	2	-0.423155	1.6157	0.282412	-0.59093	-0.884026
223887_at	GPR132	2	-0.96791	1.37708	0.490266	0.0611388	-0.960574
224692_at	PPP1R15B	2	-0.813941	1.71575	-0.0709768	-0.267876	-0.562953
224797_at	ARRDC3	2	-1.02231	1.6095	-0.171926	0.144922	-0.560188
224833_at	ETS1	2	-0.626289	1.71947	0.0435018	-0.527912	-0.608771
225008_at	ASPH	2	-0.250866	1.61297	-1.12419	-0.266091	0.0281751
225107_at	HNRNPA2B1	2	-0.68905	1.73376	-0.616473	-0.368306	-0.0599333
225186_at	RAPH1	2	-1.09463	1.5285	0.280097	-0.0999353	-0.614031
225197_at	W58461	2	0.019816	1.13942	0.501579	-0.0987604	-1.56205
225283_at	ARRDC4	2	-0.614087	1.66371	0.220313	-0.640092	-0.629846
225878_at	KIF1B	2	-0.876806	1.56693	0.298046	-0.178754	-0.809416
226133_s_at	TBC1D10A	2	-1.14604	1.59027	-0.131273	-0.370313	0.0573547
226140_s_at	OTUD1	2	-0.884229	1.62399	-0.735653	0.138632	-0.142745
226317_at	PPP4R2	2	-0.754726	1.59603	0.297643	-0.299376	-0.839568
226345_at	AW270158	2	-1.03887	1.2439	0.816136	-0.205623	-0.815543
226449_at	CEP120	2	-0.9349	0.867471	1.26096	-0.785422	-0.408107
226497_s_at	FLT1	2	-0.51294	1.63446	0.276561	-0.62274	-0.775338
226498_at	FLT1	2	-0.564126	1.65299	0.244044	-0.639224	-0.693689
226525_at	STK17B	2	-0.727227	1.23932	0.904957	-0.945443	-0.471608
226534_at	KITLG	2	-1.10589	1.54105	0.322492	-0.304219	-0.453436
226893_at	ABL2	2	-1.1114	1.63378	-0.217367	-0.122595	-0.182416
226907_at	PPP1R14C	2	-0.956009	1.31033	0.792483	-0.369106	-0.777698
226968_at	KIF1B	2	-0.869604	1.60695	0.223579	-0.206763	-0.754162
227099_s_at	AG2	2	-0.593512	1.78204	-0.384039	-0.424274	-0.380219
227200_at	AI871408	2	-1.18889	1.51716	0.216327	-0.0605436	-0.484048
227462_at	ERAP2	2	-0.445806	1.65896	-0.836764	-0.561097	0.184711
227697_at	SOCS3	2	-1.14643	1.3533	0.553775	-0.0209445	-0.739699
227769_at	AI703476	2	-0.108169	1.17724	-0.0217597	0.489631	-1.53694
228007_at	C6orf204	2	-0.549442	1.54726	0.472202	-0.717187	-0.752835
228293_at	DEPDC7	2	-1.20117	1.41761	0.364617	-0.641102	0.0600386
228416_at	ACVR2A	2	-0.670166	1.76856	-0.319616	-0.295407	-0.483372
228562_at	N29918	2	-0.517187	1.78064	-0.28448	-0.518742	-0.460232
228605_at	AW449230	2	-0.00430185	1.30339	0.0602572	0.149066	-1.50841
228772_at	HNMT	2	-0.526836	1.57615	-0.997841	0.321533	-0.373004
228812_at	AI652899	2	-1.00929	1.55806	0.328323	-0.263446	-0.613648
229022_at	ZFX	2	-0.624207	1.76132	-0.187552	-0.369651	-0.579911
229070_at	C6orf105	2	-0.316716	1.75361	-0.434564	-0.242926	-0.759401
229357_at	ADAMTS5	2	-0.552427	1.74181	-0.0721925	-0.432766	-0.684422
229437_at	MIR155HG	2	-1.13997	1.51266	-0.0567034	0.265795	-0.581777
229715_at	AW006182	2	-0.735823	1.21083	0.965158	-0.610822	-0.829346
230052_s_at	NFKBID	2	-0.279804	1.75655	-0.754875	-0.306915	-0.414961
230071_at	2011-09-11	2	-0.65233	1.09898	0.6267	0.299365	-1.37271
230380_at	THAP2	2	-0.692499	1.67849	0.126583	-0.371643	-0.740931
230636_s_at	KLF9	2	-0.853005	1.54529	0.398267	-0.289177	-0.801379
230788_at	GCNT2	2	-0.769882	1.70273	0.0641736	-0.440074	-0.556952
231035_s_at	OTUD1	2	-0.751988	1.6171	-0.870847	0.177679	-0.171942
231152_at	INO80D	2	-0.164674	0.90296	0.0971875	0.765287	-1.60076
231183_s_at	JAG1	2	-0.771103	1.72014	-0.250284	-0.0850187	-0.613729
231412_at	DKFZp686L14188	2	-0.743786	1.66657	0.0835696	-0.223929	-0.782427
231907_at	ABL2	2	-1.22769	1.56658	-0.122127	-0.098173	-0.118594
232267_at	GPR133	2	-0.496113	1.43487	0.46229	-0.200615	-1.20044
232315_at	ZNF880	2	-0.377319	1.78605	-0.533106	-0.43106	-0.444566
233899_x_at	ZBTB10	2	-0.582686	1.77321	-0.227835	-0.502637	-0.460052
235104_at	ERAP2	2	-0.396263	1.69601	-0.874547	-0.448485	0.0232812
235174_s_at	LOC100128822	2	-0.629267	1.62854	0.1492	-0.206716	-0.941754
235242_at	BE739287	2	-1.11596	1.5243	0.353977	-0.293791	-0.468525
235333_at	B4GALT6	2	-0.145949	1.70107	-0.889885	-0.143024	-0.522212
235354_s_at	RSRC1	2	-0.461945	1.71892	-0.418034	-0.0288056	-0.810139
235421_at	MAP3K8	2	-0.469122	1.51803	0.507777	-0.833196	-0.723493
235518_at	SLC8A1	2	-0.51954	1.61571	-1.05099	0.0609679	-0.106142
235581_at	AA478537	2	-0.828358	1.57002	0.176545	-0.0140518	-0.904155
235737_at	TSLP	2	-0.531584	1.76763	-0.176055	-0.522748	-0.537245
235745_at	ERN1	2	-1.1667	1.49283	0.160185	0.121779	-0.608089
235791_x_at	CHD1	2	-0.490656	1.4626	-1.23468	0.306139	-0.0434032
236213_at	AI809760	2	-0.855899	1.14692	0.980658	-0.334396	-0.937283
236982_at	BE467566	2	-0.583562	1.75924	-0.140173	-0.451666	-0.583841
238353_at	RASL11A	2	-0.96852	1.1359	1.00346	-0.386267	-0.784576
238452_at	FCRLB	2	-0.241479	1.76667	-0.560234	-0.339071	-0.625887
238482_at	KLF7	2	-0.537934	1.78045	-0.310935	-0.536654	-0.394922
238546_at	SLC8A1	2	-0.600897	1.58586	-1.05874	0.0244099	0.0493626
238623_at	AI633559	2	-0.702647	1.50369	0.560604	-0.636654	-0.724989
238893_at	LOC338758	2	-0.690455	1.17091	0.985381	-0.501673	-0.964158
239081_at	AA876371	2	-0.731261	1.59402	0.377127	-0.537884	-0.702003
239329_at	AI308862	2	-0.224814	1.20952	-0.212344	0.648996	-1.42135
239392_s_at	POGK	2	-0.145169	1.17261	-0.417302	0.754094	-1.36423
239412_at	IRF5	2	-0.574737	1.72083	-0.778027	-0.31697	-0.0511005
239451_at	AI684643	2	-0.607537	1.61116	0.347665	-0.651292	-0.699999
239486_at	BG111636	2	-0.887331	1.6994	-0.254714	-0.0501105	-0.507243
240655_at	BE502785	2	-1.01277	1.60249	0.243433	-0.414682	-0.418464
241752_at	SLC8A1	2	-0.693373	1.6151	-0.945342	0.103254	-0.0796415
242329_at	LOC401317	2	-0.549342	1.7623	-0.150516	-0.583648	-0.478789
242727_at	ARL5B	2	-0.760469	1.59555	0.269345	-0.241173	-0.86325
242963_at	SGMS2	2	-0.556582	1.53689	0.492248	-0.707331	-0.765222
243141_at	SGMS2	2	-0.376038	1.71501	-0.00851983	-0.538294	-0.792155
243296_at	NAMPT	2	-0.237611	0.997113	1.03892	-0.543691	-1.25473
243843_at	N4BP2L1	2	-0.953532	1.4394	0.331406	0.127609	-0.94488
244706_at	PCMTD1	2	-0.266579	1.24237	0.109345	0.402091	-1.48722
37028_at	PPP1R15A	2	-1.02403	1.62011	-0.399608	0.173449	-0.369915
39402_at	IL1B	2	-1.11889	1.16388	0.874549	-0.13895	-0.78059
41386_i_at	KDM6B	2	-0.946441	1.69173	-0.417744	-0.0797149	-0.247834
1552398_a_at	CLEC12B	3	0.699112	1.39107	-0.42227	-0.775196	-0.892713
1552553_a_at	NLRC4	3	1.23681	0.910068	-0.716188	-0.945249	-0.485442
1552554_a_at	NLRC4	3	1.1052	1.081	-0.671093	-0.834506	-0.680597
1552790_a_at	SEC62	3	0.693931	1.42022	-0.778068	-0.626394	-0.709693
1553972_a_at	CBS	3	1.05843	0.989642	-0.109623	-0.900249	-1.0382
1554485_s_at	TMEM37	3	1.188	0.972807	-0.57068	-0.956885	-0.633243
1554952_s_at	NLRP12	3	1.16878	1.0089	-0.619662	-0.874865	-0.683155
1555788_a_at	TRIB3	3	1.22219	0.948226	-0.723596	-0.859225	-0.587592
1558105_a_at	AK096921	3	0.723976	1.29141	-0.358834	-0.436321	-1.22023
1558279_a_at	KDSR	3	1.29393	0.840374	-0.683755	-0.948823	-0.501727
1558501_at	DNM3	3	1.36416	0.743226	-0.444227	-0.88777	-0.775385
1559867_at	AK056982	3	0.410562	1.32857	0.187818	-0.668094	-1.25886
1564475_s_at	LOC728723	3	1.29063	0.752752	-0.302634	-1.15404	-0.586707
1568870_at	BC034805	3	1.29695	0.799551	-0.321576	-0.882709	-0.892217
1568964_x_at	SPN	3	1.01848	0.0848066	0.791954	-0.431709	-1.46354
1569069_s_at	TDRD3	3	0.808347	1.20313	-0.0683143	-0.914823	-1.02834
1569472_s_at	TTC3	3	0.809921	1.1448	-0.53409	-0.102397	-1.31823
200671_s_at	SPTBN1	3	0.613044	1.42003	-0.316286	-0.728039	-0.988747
200672_x_at	SPTBN1	3	0.578451	1.45126	-0.523287	-0.478651	-1.02777
200802_at	SARS	3	1.31531	0.78817	-0.392317	-0.979678	-0.731484
200841_s_at	EPRS	3	0.859295	1.27814	-0.538436	-0.626767	-0.972229
200878_at	EPAS1	3	0.444652	1.37877	0.038239	-0.64194	-1.21972
200952_s_at	CCND2	3	0.392201	1.13825	0.403227	-0.457708	-1.47597
200953_s_at	CCND2	3	0.60469	1.1067	0.317651	-0.660865	-1.36818
201195_s_at	SLC7A5	3	0.894861	1.21712	-0.311618	-0.893705	-0.906658
201397_at	PHGDH	3	1.18136	0.869835	-0.230672	-0.648123	-1.1724
201427_s_at	SEPP1	3	1.01224	0.554206	0.306	-0.2953	-1.57715
201474_s_at	ITGA3	3	0.534954	1.26449	0.0532873	-0.481541	-1.37119
201540_at	FHL1	3	1.23694	0.447988	0.316271	-0.711735	-1.28946
201660_at	ACSL3	3	0.712779	1.40897	-0.757272	-0.716762	-0.647717
201661_s_at	ACSL3	3	0.731251	1.39461	-0.773612	-0.614571	-0.737677
201733_at	CLCN3	3	0.994047	1.16156	-0.949586	-0.732792	-0.473231
201734_at	CLCN3	3	0.766439	1.30911	-0.932431	-0.868218	-0.2749
201906_s_at	CTDSPL	3	0.649142	1.4018	-0.368264	-1.01775	-0.664925
201940_at	CPD	3	0.657485	1.28822	-0.30676	-0.334183	-1.30477
201941_at	CPD	3	0.960034	1.07162	-0.281018	-0.476175	-1.27446
202149_at	NEDD9	3	1.10253	1.07791	-0.727445	-0.863905	-0.58909
202150_s_at	NEDD9	3	1.14595	1.02228	-0.694463	-0.928547	-0.54522
202429_s_at	PPP3CA	3	0.515124	1.29618	0.00974917	-1.3557	-0.465349
202499_s_at	SLC2A3	3	0.506435	1.52135	-0.843143	-0.682994	-0.501647
202557_at	HSPA13	3	0.544565	1.4824	-0.437615	-0.955022	-0.634326
202972_s_at	FAM13A	3	0.825775	1.32132	-0.566154	-0.822126	-0.758812
202973_x_at	FAM13A	3	0.816402	1.2951	-0.399897	-0.981312	-0.730289
203285_s_at	HS2ST1	3	0.683288	1.39607	-0.387596	-0.883553	-0.808211
203408_s_at	SATB1	3	0.711237	1.36477	-0.332098	-0.853763	-0.890143
203414_at	MMD	3	0.312963	1.31404	-0.307211	-1.43773	0.117938
203477_at	COL15A1	3	1.21586	0.880407	-0.295034	-1.03716	-0.764078
203491_s_at	CEP57	3	0.523944	1.49683	-0.661826	-0.928063	-0.430885
203493_s_at	CEP57	3	0.565075	1.50122	-0.670147	-0.738705	-0.657448
203494_s_at	CEP57	3	0.740726	1.32554	-0.557656	-1.10455	-0.40406
203608_at	ALDH5A1	3	0.905017	0.90838	-0.0413352	-0.259941	-1.51212
203640_at	MBNL2	3	1.04422	1.11893	-0.595643	-0.976443	-0.591067
203786_s_at	TPD52L1	3	0.938804	0.293673	0.48805	-0.0496764	-1.67085
203913_s_at	HPGD	3	0.804531	0.980386	0.185617	-0.529407	-1.44113
203914_x_at	HPGD	3	0.865286	1.0315	0.0236379	-0.546271	-1.37416
203917_at	CXADR	3	0.7995	1.33629	-0.698322	-0.883505	-0.553969
204105_s_at	NRCAM	3	0.780224	0.95093	0.32959	-0.673286	-1.38746
204351_at	S100P	3	0.515201	1.37602	-0.145616	-0.487842	-1.25776
204359_at	FLRT2	3	0.481739	1.42444	-0.0698408	-1.07301	-0.763323
204446_s_at	ALOX5	3	0.992559	1.02728	-0.409342	-0.307711	-1.30279
204500_s_at	AGTPBP1	3	0.877975	1.24883	-0.64041	-1.02137	-0.465031
204542_at	ST6GALNAC2	3	0.486934	1.08827	0.459105	-0.630772	-1.40354
204621_s_at	NR4A2	3	0.442091	1.53513	-0.364556	-0.892086	-0.720575
204849_at	TCFL5	3	1.02094	1.163	-0.627294	-0.773063	-0.78358
204867_at	GCHFR	3	0.955596	0.919166	0.000358504	-0.44566	-1.42946
204906_at	RPS6KA2	3	0.434894	1.49796	-0.18122	-0.873858	-0.877781
205011_at	VWA5A	3	0.807407	1.02203	0.0981961	-0.49689	-1.43074
205017_s_at	MBNL2	3	0.784306	1.30927	-0.575924	-1.0649	-0.452757
205018_s_at	MBNL2	3	0.823405	1.30713	-0.574992	-0.968731	-0.586815
205047_s_at	ASNS	3	1.14086	0.969302	-0.336062	-0.696998	-1.0771
205462_s_at	HPCAL1	3	1.1535	0.576273	0.279863	-0.658611	-1.35102
205538_at	CORO2A	3	0.47639	1.46958	-0.896567	-0.88452	-0.164881
205652_s_at	TTLL1	3	1.06416	1.0965	-0.577541	-0.989761	-0.593357
205756_s_at	F8	3	0.737106	1.31683	-0.455194	-0.454798	-1.14394
205891_at	ADORA2B	3	0.594968	1.29556	-0.418232	-1.33146	-0.140831
205961_s_at	PSIP1	3	0.724162	1.22645	-0.732124	-1.1979	-0.0205903
206943_at	TGFBR1	3	0.860678	1.23904	-0.62983	-1.0864	-0.383482
207426_s_at	TNFSF4	3	0.877065	1.13724	-0.0492214	-0.936523	-1.02856
207957_s_at	PRKCB	3	1.24341	0.650191	-0.023915	-0.558833	-1.31085
208070_s_at	REV3L	3	0.898508	1.20154	-0.971221	-0.854736	-0.274095
208089_s_at	TDRD3	3	0.951934	1.09255	-0.111479	-0.867873	-1.06514
208510_s_at	PPARG	3	0.70522	1.15847	-0.552039	-1.36139	0.0497453
208608_s_at	SNTB1	3	0.542222	1.47065	-0.447238	-1.02525	-0.540383
208661_s_at	TTC3	3	0.931822	0.764698	0.171664	-0.312635	-1.55555
208662_s_at	TTC3	3	1.06016	0.581445	0.299882	-0.439994	-1.50149
208916_at	SLC1A5	3	1.28482	0.842089	-0.422556	-0.919872	-0.784479
209230_s_at	NUPR1	3	0.411664	1.46248	-0.154935	-0.551508	-1.1677
209324_s_at	RGS16	3	1.17377	0.809461	-0.05969	-1.19994	-0.723604
209337_at	PSIP1	3	0.494568	1.34337	-0.649177	-1.23576	0.0469955
209409_at	GRB10	3	1.03623	1.14053	-0.557282	-0.768067	-0.851418
209410_s_at	GRB10	3	0.97297	1.16221	-0.366692	-0.931036	-0.837447
209459_s_at	ABAT	3	1.29138	0.74638	-0.203854	-0.755539	-1.07836
209460_at	ABAT	3	1.06033	1.05236	-0.318513	-0.727879	-1.0663
209512_at	HSDL2	3	0.616353	1.27838	-0.490207	-0.0861404	-1.31838
209513_s_at	HSDL2	3	0.867431	1.15732	-0.489603	-0.272526	-1.26262
209515_s_at	RAB27A	3	0.814791	1.31065	-0.460403	-0.93289	-0.732152
209526_s_at	HDGFRP3	3	0.593277	1.19538	-0.00618454	-0.329781	-1.45269
209685_s_at	PRKCB	3	1.09996	0.675011	0.24131	-0.659214	-1.35707
209733_at	AL034399	3	1.26718	0.857721	-0.542752	-0.554043	-1.02811
209750_at	NR1D2	3	0.605198	1.47781	-0.688583	-0.738786	-0.655639
209822_s_at	VLDLR	3	0.625115	1.4627	-0.593357	-0.725518	-0.768946
209980_s_at	SHMT1	3	0.875248	1.20604	-0.238583	-0.810243	-1.03247
210299_s_at	FHL1	3	1.26261	0.535505	0.0533667	-0.477294	-1.37419
210347_s_at	BCL11A	3	0.585088	1.32689	-0.474075	-1.28397	-0.153934
210512_s_at	VEGFA	3	1.04161	1.1444	-0.702214	-0.817592	-0.666206
210654_at	TNFRSF10D	3	0.886235	1.02986	0.0525055	-0.657559	-1.31104
210724_at	EMR3	3	0.70262	1.15092	0.0298168	-0.490404	-1.39295
210951_x_at	RAB27A	3	0.714902	1.34019	-0.292625	-1.04561	-0.716859
210999_s_at	GRB10	3	0.772091	1.33136	-0.398285	-0.755275	-0.949889
211419_s_at	CHN2	3	0.852335	1.11468	-0.0161963	-1.22829	-0.722537
211548_s_at	HPGD	3	0.781478	1.09512	0.0336107	-0.528241	-1.38197
211549_s_at	HPGD	3	0.693673	1.02968	0.245875	-0.505447	-1.46378
212048_s_at	YARS	3	1.18352	0.89378	-0.269381	-1.12028	-0.68764
212062_at	ATP9A	3	1.18265	0.572999	0.065557	-0.358192	-1.46301
212071_s_at	SPTBN1	3	0.847943	1.20534	-0.212326	-0.710094	-1.13086
212077_at	CALD1	3	0.77419	1.17626	-0.598664	-0.0655711	-1.28621
212155_at	RNF187	3	1.12818	0.964812	-0.224512	-0.921414	-0.947066
212215_at	PREPL	3	0.523921	1.50058	-0.407975	-0.82753	-0.788997
212295_s_at	SLC7A1	3	0.654165	1.37011	-0.218954	-0.80957	-0.995752
212560_at	SORL1	3	0.556864	1.16141	-0.00197612	-0.199287	-1.51701
212594_at	PDCD4	3	1.13051	0.936734	-0.368291	-1.21391	-0.485035
212675_s_at	CEP68	3	0.43251	1.46929	-0.608962	-0.173367	-1.11947
212797_at	SORT1	3	0.544248	1.35	-0.542135	-0.0958454	-1.25627
212816_s_at	CBS	3	0.73216	1.3079	-0.187511	-0.892981	-0.959567
212818_s_at	ASB1	3	0.894307	1.19359	-0.609965	-1.13353	-0.344403
212819_at	ASB1	3	0.820675	1.31166	-0.492183	-0.916882	-0.723271
212851_at	DCUN1D4	3	0.84913	1.27464	-1.0231	-0.580449	-0.520219
212912_at	RPS6KA2	3	0.479688	1.48956	-0.252767	-0.942081	-0.774402
212914_at	CBX7	3	0.829594	1.25871	-0.380415	-1.10321	-0.604676
212970_at	APBB2	3	0.371225	1.54284	-0.305115	-1.02171	-0.587244
213016_at	BBX	3	0.906338	1.20585	-1.03905	-0.350792	-0.722355
213022_s_at	UTRN	3	0.640592	1.27194	-0.262231	-0.304908	-1.34539
213023_at	UTRN	3	0.590402	1.29291	-0.162817	-0.373797	-1.34669
213227_at	PGRMC2	3	0.592095	1.45426	-0.528077	-0.532092	-0.986186
213385_at	CHN2	3	0.731968	1.29721	-0.223889	-1.12826	-0.677024
213511_s_at	MTMR1	3	1.27647	0.722352	-0.136263	-1.15003	-0.712531
213725_x_at	XYLT1	3	0.846752	1.2604	-0.32631	-0.856966	-0.923873
214028_x_at	TDRD3	3	1.18306	0.892658	-0.197074	-0.944659	-0.933981
214095_at	SHMT2	3	0.94509	1.20825	-0.513635	-0.680539	-0.959162
214151_s_at	CCPG1	3	0.813106	1.26374	-0.388489	-0.556414	-1.13194
214152_at	CCPG1	3	0.940291	1.11953	-0.231121	-0.652618	-1.17608
214437_s_at	SHMT2	3	1.43608	0.638097	-0.437826	-0.81889	-0.817459
214505_s_at	FHL1	3	1.27516	0.472375	0.145305	-0.535141	-1.3577
214581_x_at	TNFRSF21	3	0.904833	0.410277	0.550256	-0.23613	-1.62924
214724_at	DIXDC1	3	0.753479	1.26716	-0.312757	-0.486283	-1.2216
214807_at	AI278204	3	1.31732	0.597995	-0.00933327	-0.740172	-1.16581
214975_s_at	MTMR1	3	1.14781	0.998835	-0.404396	-0.913624	-0.828624
215211_at	RRN3P1	3	0.975249	0.858527	0.187167	-0.667919	-1.35302
215785_s_at	CYFIP2	3	0.635796	1.13981	0.150672	-0.505627	-1.42065
216028_at	DKFZP564C152	3	0.629393	1.39889	-0.287965	-0.712541	-1.02778
216095_x_at	MTMR1	3	1.30877	0.723755	-0.210439	-1.08284	-0.739245
216241_s_at	TCEA1	3	0.741119	1.35065	-0.415272	-0.68217	-0.994326
217047_s_at	FAM13A	3	0.678718	1.40331	-0.419573	-0.909206	-0.753245
218145_at	TRIB3	3	1.22285	0.952736	-0.733947	-0.818488	-0.623155
218237_s_at	SLC38A1	3	0.506036	1.49902	-0.348121	-0.866886	-0.790052
218437_s_at	LZTFL1	3	0.999904	1.12674	-0.402663	-0.658942	-1.06504
218510_x_at	FAM134B	3	0.918566	1.18674	-0.359764	-1.09073	-0.654813
218532_s_at	FAM134B	3	0.879688	1.22796	-0.393289	-1.07406	-0.6403
218631_at	AVPI1	3	0.995328	1.13641	-0.552577	-1.07739	-0.50177
218701_at	LACTB2	3	0.502333	1.4164	-0.931647	-0.933053	-0.0540323
218800_at	SRD5A3	3	1.18692	0.925411	-0.394414	-1.08661	-0.631312
218856_at	TNFRSF21	3	0.865531	0.422909	0.668579	-0.382672	-1.57435
218857_s_at	ASRGL1	3	0.639857	1.05193	0.263031	-0.475319	-1.4795
218918_at	MAN1C1	3	0.688159	1.28477	-0.200668	-1.2502	-0.522057
218951_s_at	PLCXD1	3	1.06377	1.01691	-0.330366	-1.18607	-0.564251
218967_s_at	PTER	3	1.19475	0.92592	-0.329984	-0.856199	-0.93449
219132_at	PELI2	3	1.03699	1.1403	-0.675039	-0.893116	-0.609132
219284_at	HSPBAP1	3	0.474165	1.40587	-0.804513	-1.07306	-0.00245575
219341_at	CLN8	3	0.641148	1.33519	-0.107349	-1.08957	-0.779423
219412_at	RAB38	3	0.833536	1.28788	-0.397771	-0.899774	-0.823872
219549_s_at	RTN3	3	0.748515	1.29782	-0.299788	-0.608419	-1.13813
219628_at	ZMAT3	3	1.16814	0.964525	-0.451375	-1.05046	-0.630832
219734_at	SIDT1	3	0.79683	1.3485	-0.624098	-0.763645	-0.757592
219944_at	CLIP4	3	1.28718	0.7489	-0.200486	-1.08721	-0.748388
220005_at	P2RY13	3	0.746633	1.36173	-0.436617	-0.846892	-0.824851
220333_at	PAQR5	3	0.540538	1.16557	0.105896	-0.315936	-1.49607
220755_s_at	C6orf48	3	0.988507	1.10166	-0.244608	-0.770596	-1.07496
220892_s_at	PSAT1	3	1.2153	0.855439	-0.253915	-0.712984	-1.10384
221051_s_at	ITGB1BP3	3	0.703261	0.439834	0.787298	-0.32141	-1.60898
221252_s_at	GSG1	3	0.829034	0.762485	0.198295	-0.156571	-1.63324
221511_x_at	CCPG1	3	0.818197	1.25345	-0.324486	-0.620741	-1.12642
221581_s_at	LAT2	3	1.08616	1.01275	-0.259315	-1.05267	-0.786922
221815_at	ABHD2	3	0.996863	1.15961	-0.508474	-0.974106	-0.673895
222088_s_at	SLC2A14	3	0.5152	1.51091	-0.892702	-0.645715	-0.487696
222108_at	AMIGO2	3	1.25356	0.855804	-0.415817	-0.635543	-1.058
222156_x_at	CCPG1	3	0.970195	1.16599	-0.493568	-0.590575	-1.05204
222294_s_at	RAB27A	3	0.974285	1.16314	-0.374554	-0.924544	-0.83833
222391_at	TMEM30A	3	0.838168	1.27485	-0.486332	-0.576002	-1.05068
222447_at	METTL9	3	0.844944	1.21779	-0.2476	-0.690328	-1.12481
222632_s_at	LZTFL1	3	1.12395	1.0013	-0.453545	-1.09194	-0.579763
222764_at	ASRGL1	3	0.810102	1.01458	-0.1056	-0.217043	-1.50204
222798_at	PTER	3	1.03449	1.10293	-0.357807	-0.859496	-0.920117
223062_s_at	PSAT1	3	1.19189	0.877801	-0.261832	-0.673579	-1.13428
223092_at	ANKH	3	0.6611	1.26819	-0.0683112	-0.600083	-1.2609
223093_at	ANKH	3	0.902352	1.19487	-0.294496	-0.749044	-1.05368
223094_s_at	ANKH	3	0.493158	1.21044	0.0621028	-0.279146	-1.48656
223620_at	GPR34	3	1.2649	0.685037	-0.0331302	-1.17355	-0.743253
223922_x_at	MS4A6A	3	0.74042	0.171753	0.953228	-0.310699	-1.5547
224367_at	BEX2	3	0.411006	1.52233	-0.302275	-0.60099	-1.03007
224496_s_at	TMEM107	3	0.93666	1.22146	-0.543093	-0.933224	-0.681801
224579_at	SLC38A1	3	0.44467	1.52967	-0.328965	-0.838984	-0.806391
224724_at	SULF2	3	0.654164	1.2272	-0.0092056	-0.54017	-1.33199
224741_x_at	GAS5	3	1.16826	1.00132	-0.535184	-0.744778	-0.889615
224818_at	SORT1	3	0.686565	1.19775	0.0502735	-0.635496	-1.29909
224826_at	GPCPD1	3	1.00755	1.15519	-0.9654	-0.626678	-0.570662
224835_at	GPCPD1	3	0.910758	1.25301	-0.8665	-0.584628	-0.712645
224841_x_at	GAS5	3	1.17854	0.989422	-0.514442	-0.812796	-0.840721
224861_at	GNAQ	3	0.887108	1.26833	-0.795423	-0.833093	-0.52692
224863_at	GNAQ	3	0.47379	1.52959	-0.747704	-0.838141	-0.417534
224865_at	FAR1	3	0.840301	1.31791	-0.769211	-0.67618	-0.712819
224870_at	KIAA0114	3	0.736182	1.09974	0.226079	-0.841833	-1.22017
224952_at	TANC2	3	0.856349	1.21794	-0.802047	-1.04277	-0.22947
225056_at	SIPA1L2	3	0.757849	1.31723	-0.868222	-0.926314	-0.280543
225093_at	UTRN	3	1.06864	0.930848	-0.164452	-0.542814	-1.29222
225108_at	AGPS	3	0.8499	1.28213	-0.469186	-0.956222	-0.706622
225113_at	AGPS	3	0.93714	1.21579	-0.649614	-0.9657	-0.537622
225330_at	IGF1R	3	1.19163	0.9206	-0.44663	-1.1029	-0.5627
225337_at	ABHD2	3	0.701206	1.26169	-0.11473	-1.23667	-0.611499
225509_at	SAP30L	3	1.03096	1.139	-0.899446	-0.526448	-0.744071
225520_at	MTHFD1L	3	0.505209	1.53167	-0.781398	-0.632563	-0.622919
225624_at	SNX29	3	0.716711	1.14515	-0.330426	-1.43398	-0.0974559
225725_at	ZMAT3	3	1.21877	0.90622	-0.356021	-0.916124	-0.852842
225886_at	DDX5	3	0.624477	1.3941	-0.230328	-0.808899	-0.979354
225912_at	TP53INP1	3	0.259506	1.44783	0.182285	-1.03935	-0.850278
226018_at	C7orf41	3	1.10437	0.972013	-0.342672	-0.53878	-1.19493
226039_at	MGAT4A	3	0.67796	1.37743	-0.909792	-0.854877	-0.290721
226085_at	CBX5	3	0.550336	1.49309	-0.517995	-0.628541	-0.896894
226098_at	IFT80	3	0.510642	1.44301	-0.674866	-1.0775	-0.201282
226106_at	RNF141	3	0.855141	1.18894	-0.232168	-0.623366	-1.18855
226322_at	TMTC1	3	1.24676	0.805689	-0.252161	-0.663142	-1.13715
226382_at	LOC283070	3	0.621646	1.43142	-0.387036	-0.949153	-0.716875
226425_at	CLIP4	3	1.04991	1.02524	-0.177108	-1.03238	-0.865665
226438_at	SNTB1	3	0.64931	1.37368	-0.390373	-1.13747	-0.495147
226550_at	AI672159	3	0.746622	1.23915	-0.256998	-0.448045	-1.28073
226652_at	USP3	3	0.913295	1.25856	-0.660101	-0.714059	-0.797692
226671_at	LAMP2	3	0.503141	1.45034	-0.454941	-0.353304	-1.14524
226834_at	BG112263	3	1.07701	1.00211	-0.36074	-0.520615	-1.19777
226876_at	FAM101B	3	1.11026	0.757409	0.113197	-0.659567	-1.3213
226886_at	GFPT1	3	0.487596	1.52798	-0.528554	-0.597697	-0.889329
226905_at	FAM101B	3	1.14072	0.727603	0.113844	-0.681319	-1.30085
227027_at	GFPT1	3	0.72257	1.38773	-0.650052	-0.552112	-0.908134
227083_at	B3GALTL	3	0.583923	1.36849	-0.0671978	-0.894059	-0.991161
227100_at	B3GALTL	3	0.616078	1.38822	-0.192014	-0.821809	-0.990478
227117_at	AW242820	3	1.06399	1.09198	-0.433007	-0.904488	-0.818478
227134_at	SYTL1	3	0.891333	1.1056	-0.0761713	-0.702802	-1.21796
227221_at	ZMAT3	3	0.783911	1.25581	-0.409318	-1.21002	-0.420384
227345_at	TNFRSF10D	3	0.808755	1.07317	0.18925	-1.11787	-0.953298
227626_at	PAQR8	3	1.16511	0.991361	-0.979614	-0.526849	-0.650008
227665_at	BE968576	3	0.829639	1.19151	-0.399368	-1.26774	-0.354036
227696_at	EXOSC6	3	0.716292	1.40672	-0.65245	-0.75856	-0.712005
227817_at	PRKCB	3	1.22937	0.582371	0.161561	-0.689654	-1.28365
227824_at	PRKCB	3	1.21036	0.838363	-0.174205	-0.787399	-1.08712
228082_at	ASAM	3	1.00893	0.934599	-0.103779	-0.4696	-1.37015
228084_at	PLA2G12A	3	1.08464	1.03658	-0.299719	-0.898863	-0.922641
228094_at	AMICA1	3	0.780332	1.13405	0.0878894	-0.785782	-1.21649
228108_at	AW274846	3	0.876112	1.27912	-0.539606	-0.807639	-0.807982
228120_at	AW136032	3	0.899051	1.18803	-0.229707	-0.964796	-0.892578
228285_at	TDRD9	3	0.658287	1.13987	0.02239	-0.358149	-1.46239
228315_at	ZMAT3	3	1.28134	0.835891	-0.390653	-0.953539	-0.773043
228376_at	GGTA1	3	0.961698	0.494165	0.34441	-0.161277	-1.639
228490_at	ABHD2	3	0.423326	1.47552	-0.522907	-1.14818	-0.22776
228582_x_at	AI475544	3	0.918618	1.07391	-0.312115	-0.343455	-1.33696
228696_at	SLC45A3	3	0.535585	1.332	-0.671714	-1.21949	0.0236182
228795_at	PRKCB	3	1.32207	0.674274	-0.272831	-0.516954	-1.20656
228959_at	PDK3	3	1.14266	0.628513	0.231984	-0.655773	-1.34738
228977_at	LOC729680	3	1.28342	0.884608	-0.67449	-0.742451	-0.751086
229254_at	MFSD4	3	1.084	1.04473	-0.324423	-0.917283	-0.887027
229308_at	AW273796	3	1.28634	0.852053	-0.491502	-0.927451	-0.71944
229327_s_at	MAF	3	1.34523	0.800789	-0.637695	-0.803821	-0.704499
229479_at	AI739132	3	1.11747	0.856802	0.0151646	-0.856915	-1.13252
229544_at	AI690169	3	0.850873	1.18695	-0.305486	-0.496478	-1.23586
229699_at	LOC100129550	3	1.00899	1.11692	-0.325021	-0.84047	-0.960418
229850_at	KDSR	3	0.658757	1.40623	-0.357436	-0.815372	-0.892175
229876_at	PHKA1	3	0.770433	1.03888	0.21557	-0.672865	-1.35202
229957_at	TMEM91	3	1.12271	0.472372	0.423396	-0.621938	-1.39654
229958_at	CLN8	3	0.974773	1.16435	-0.398579	-0.971477	-0.769069
230085_at	PDK3	3	0.597854	1.18698	0.226639	-0.723542	-1.28793
230149_at	AI912179	3	0.728877	1.32716	-0.239414	-0.907515	-0.909109
230174_at	LYPLAL1	3	1.12969	1.06046	-0.738612	-0.735791	-0.715746
230206_at	DOCK5	3	1.22738	0.730014	-0.0446052	-1.2106	-0.702195
230263_s_at	DOCK5	3	0.441252	1.46884	-0.377902	-1.17303	-0.359166
230425_at	EPHB1	3	0.88112	1.21278	-0.291228	-0.754402	-1.04827
230493_at	SHISA2	3	0.879847	1.25263	-0.427404	-0.953675	-0.751403
230563_at	RASGEF1A	3	1.0746	1.01585	-0.247714	-0.756935	-1.0858
230645_at	FRMD3	3	1.25955	0.86077	-0.430009	-0.673203	-1.01711
230795_at	AI828075	3	1.6228	-0.0520863	0.0767458	-0.802765	-0.84469
231202_at	ALDH1L2	3	0.86649	1.19931	-0.38916	-0.482049	-1.19459
231311_at	AA725246	3	1.40139	0.401546	0.0650992	-0.683191	-1.18485
231771_at	GJB6	3	0.817556	1.3159	-0.476201	-0.828404	-0.82885
231862_at	CBX5	3	0.466872	1.50066	-0.308456	-0.658333	-1.00075
231894_at	AU147785	3	0.803248	1.28856	-1.00997	-0.329765	-0.752079
232060_at	ROR1	3	0.764129	1.3631	-0.531083	-0.765125	-0.831022
233555_s_at	SULF2	3	0.658533	1.2673	-0.0771147	-0.574044	-1.27468
235109_at	AI887983	3	0.968201	1.11227	-0.666942	-1.14357	-0.269966
235334_at	ST6GALNAC3	3	1.21298	0.937637	-0.461229	-0.774741	-0.914642
235417_at	SPOCD1	3	0.752272	0.809258	0.291591	-0.227586	-1.62554
235459_at	BF114745	3	0.750656	1.38422	-0.737536	-0.708774	-0.688568
235766_x_at	RAB27A	3	0.738022	1.35672	-0.381419	-0.88307	-0.830258
235780_at	PRKACB	3	0.824928	1.00706	-0.0462828	-0.297542	-1.48817
236297_at	AI420817	3	1.33198	0.654193	-0.151525	-0.702954	-1.1317
236660_at	N25555	3	0.941838	1.1685	-0.28564	-0.888049	-0.936653
237883_at	AI027100	3	0.652837	1.36085	-0.180036	-0.852185	-0.981462
238018_at	FAM150B	3	0.812243	1.2756	-1.04591	-0.716361	-0.325572
238021_s_at	CRNDE	3	0.561986	1.49615	-0.591113	-0.63302	-0.834006
238429_at	TMEM71	3	0.757964	1.30802	-0.270035	-0.777697	-1.01825
239287_at	AA769410	3	1.26807	0.629764	0.0243063	-0.689505	-1.23263
239742_at	TULP4	3	0.691438	1.4139	-0.565389	-0.676603	-0.863342
240316_at	C9orf57	3	0.880945	1.17547	-0.401331	-0.43289	-1.22219
241359_at	TLCD2	3	0.699501	1.30954	-0.186727	-0.686969	-1.13534
241739_at	OGFOD1	3	1.41352	0.589402	-0.35849	-0.52727	-1.11716
241745_at	BF671564	3	0.698877	1.40695	-0.610111	-0.604224	-0.891488
242714_at	AW500340	3	0.947039	1.09027	-0.120737	-1.13611	-0.780462
242871_at	PAQR5	3	0.414444	1.37928	0.101176	-0.702219	-1.19268
242989_at	AA971931	3	1.26202	0.902365	-0.747847	-0.584859	-0.831683
243444_at	AI221894	3	1.25092	0.89296	-0.49036	-0.949851	-0.703669
243969_at	SLC24A4	3	0.983258	1.10486	-0.207384	-0.96148	-0.919256
244721_at	TP53INP1	3	0.3033	1.37179	0.273712	-1.13624	-0.812558
63825_at	ABHD2	3	0.673288	1.38368	-0.394316	-1.04861	-0.61404
87100_at	ABHD2	3	0.726796	1.38478	-0.556156	-0.910317	-0.645105
1552584_at	IL12RB1	4	-1.00249	-0.424686	-0.498337	0.365884	1.55963
1552627_a_at	ARHGAP5	4	-0.298876	-0.588374	-1.1857	1.10735	0.965605
1552806_a_at	SIGLEC10	4	-0.506503	-0.637926	-0.122784	-0.48856	1.75577
1552807_a_at	SIGLEC10	4	-0.480283	-0.481621	-0.45284	-0.37234	1.78708
1553141_at	C13orf31	4	-1.24787	-0.0140254	-0.619449	0.560413	1.32093
1553142_at	C13orf31	4	-0.896372	-0.20271	-0.81448	0.381808	1.53175
1554152_a_at	OGDH	4	-0.966648	-0.260207	-0.874787	0.940866	1.16078
1554696_s_at	TYMS	4	-0.525298	-0.5971	-0.478012	-0.163741	1.76415
1554830_a_at	STEAP3	4	-0.789288	-0.167354	-0.793379	0.104205	1.64582
1554966_a_at	FILIP1L	4	-1.00521	-0.339286	-0.614897	0.442695	1.5167
1555416_a_at	ALOX15B	4	-0.809931	-0.698698	-0.536903	0.535185	1.51035
1558034_s_at	CP	4	-0.810165	-0.588568	-0.380673	0.0930944	1.68631
1562289_at	AL834519	4	-0.926621	-0.787015	-0.00593389	0.137469	1.5821
1567628_at	CD74	4	-0.68168	-0.220792	-0.68991	-0.137284	1.72967
160020_at	MMP14	4	-1.11539	-0.389502	-0.408356	0.405632	1.50762
177_at	PLD1	4	-0.34781	-0.522775	-0.96411	0.212657	1.62204
200762_at	DPYSL2	4	-0.829132	-0.583467	-0.637647	0.543584	1.50666
200887_s_at	STAT1	4	-0.860034	-0.809484	-0.463862	0.827674	1.30571
200923_at	LGALS3BP	4	-0.931683	-0.512555	-0.507407	0.381124	1.57052
200935_at	CALR	4	-1.28006	-0.138521	-0.574268	1.11208	0.880772
201090_x_at	TUBA1B	4	-0.962052	-0.634614	-0.382556	0.457299	1.52192
201137_s_at	HLA-DPB1	4	-0.499493	-0.0662403	-0.773963	-0.390743	1.73044
201212_at	LGMN	4	-0.51347	-1.08868	-0.361379	0.48538	1.47815
201251_at	PKM2	4	-1.11088	0.0572615	-0.763863	0.395143	1.42234
201282_at	OGDH	4	-0.99466	-0.4223	-0.566159	0.469356	1.51376
201315_x_at	IFITM2	4	-0.894024	-0.947343	-0.262696	0.950265	1.1538
201364_s_at	OAZ2	4	-1.31238	-0.347089	-0.189063	0.469893	1.37864
201365_at	OAZ2	4	-1.11848	-0.333123	-0.296863	0.159625	1.58884
201467_s_at	NQO1	4	-0.999614	-0.635079	-0.349059	0.487907	1.49584
201468_s_at	NQO1	4	-0.98171	-0.693946	-0.26735	0.425805	1.5172
201489_at	PPIF	4	-1.52578	-0.277509	0.154938	0.498242	1.15011
201490_s_at	PPIF	4	-1.49211	-0.275296	0.0763038	0.483559	1.20754
201514_s_at	G3BP1	4	-1.38835	-0.187483	-0.239414	0.499928	1.31532
201577_at	NME2	4	-0.880735	-0.47608	-0.404271	0.0794473	1.68164
201641_at	BST2	4	-0.846476	-0.780318	-0.291525	0.346942	1.57138
201673_s_at	GYS1	4	-1.05597	-0.417517	-0.649003	1.19708	0.925419
201714_at	TUBG1	4	-0.662017	-0.415752	-0.696092	0.0711348	1.70273
201762_s_at	PSME2	4	-0.823189	-0.832873	-0.330663	0.470961	1.51576
201888_s_at	IL13RA1	4	-1.23681	-0.513248	-0.290049	0.875573	1.16453
201890_at	RRM2	4	-0.494586	-0.497511	-0.505259	-0.283684	1.78104
202275_at	G6PD	4	-0.970098	-0.677915	-0.403597	0.618437	1.43317
202357_s_at	C2	4	-0.85784	-0.751001	-0.490132	0.690995	1.40798
202411_at	IFI27	4	-0.702762	-0.692242	-0.647965	0.511483	1.53149
202503_s_at	KIAA0101	4	-0.601417	-0.785044	-0.523968	0.276028	1.6344
202555_s_at	MYLK	4	-0.517925	-0.695342	-0.218851	-0.326744	1.75886
202589_at	TYMS	4	-0.470963	-0.535955	-0.477914	-0.296858	1.78169
202613_at	CTPS	4	-1.23178	-0.373554	-0.29336	0.472599	1.4261
202820_at	AHR	4	-1.3811	0.21568	-0.62406	0.728182	1.0613
202827_s_at	MMP14	4	-1.10429	-0.162123	-0.696761	0.568216	1.39496
202833_s_at	SERPINA1	4	-0.684221	-0.776708	-0.404027	0.216133	1.64882
202888_s_at	ANPEP	4	-1.0867	-0.766749	-0.230352	0.982734	1.10107
202917_s_at	S100A8	4	-0.74072	-0.677669	-0.347239	0.0726282	1.693
202953_at	C1QB	4	-0.656741	-0.701924	-0.499684	0.187697	1.67065
203104_at	CSF1R	4	-1.00325	-0.435872	-0.705623	1.01927	1.12548
203131_at	PDGFRA	4	-0.299172	-0.703127	-1.06707	0.77359	1.29578
203213_at	CDK1	4	-0.729404	-0.707525	-0.490055	0.303723	1.62326
203214_x_at	CDK1	4	-0.65289	-0.736033	-0.330359	0.00967378	1.70961
203340_s_at	SLC25A12	4	-0.638057	-0.483264	-0.921659	0.561598	1.48138
203362_s_at	MAD2L1	4	-0.481429	-0.159353	-0.758004	-0.34702	1.74581
203418_at	CCNA2	4	-0.671368	-0.810012	-0.600976	0.614641	1.46772
203472_s_at	SLCO2B1	4	-0.809199	-0.6962	-0.66451	0.905132	1.26478
203473_at	SLCO2B1	4	-0.832352	-0.718106	-0.474505	0.504485	1.52048
203485_at	RTN1	4	-0.841547	-0.74283	-0.522788	0.702428	1.40474
203560_at	GGH	4	-0.94486	-0.249071	-0.783868	0.501608	1.47619
203588_s_at	TFDP2	4	-0.539161	-0.232704	-0.586938	-0.413184	1.77199
203589_s_at	TFDP2	4	-0.622147	-0.204162	-0.689326	-0.228972	1.74461
203645_s_at	CD163	4	-1.0905	0.340034	-0.809534	0.138495	1.4215
203650_at	PROCR	4	-0.875281	-0.316783	-0.783885	0.455589	1.52036
203680_at	PRKAR2B	4	-0.621026	-0.627545	-0.613794	0.186345	1.67602
203741_s_at	ADCY7	4	-0.391112	-0.620537	-1.10034	0.953619	1.15837
203760_s_at	SLA	4	-1.46109	-0.0518843	-0.218767	0.468892	1.26285
203761_at	SLA	4	-1.42367	-0.240872	0.0360773	0.272068	1.3564
203828_s_at	IL32	4	-0.535895	-0.539897	-0.534417	-0.153889	1.7641
203921_at	CHST2	4	-1.04486	-0.45168	-0.20211	0.0680732	1.63058
204006_s_at	FCGR3B	4	-1.13472	0.535047	-0.91551	0.288503	1.22668
204070_at	RARRES3	4	-0.703014	-0.635361	-0.846159	1.09052	1.09402
204135_at	FILIP1L	4	-0.85934	-0.408811	-0.574043	0.190329	1.65187
204146_at	RAD51AP1	4	-0.618487	-0.461261	-0.886308	0.39716	1.5689
204148_s_at	POMZP3	4	-1.35494	-0.531753	-0.0456546	0.887661	1.04468
204149_s_at	GSTM4	4	-0.883752	-0.570059	-0.519802	0.405323	1.56829
204259_at	MMP7	4	-1.1159	-0.793247	0.0082799	0.551168	1.3497
204279_at	PSMB9	4	-0.822816	-0.865197	-0.448233	0.85397	1.28228
204415_at	IFI6	4	-1.03841	-0.60226	-0.470459	0.821882	1.28925
204560_at	FKBP5	4	-1.11766	-0.604265	-0.390633	1.08508	1.02748
204639_at	ADA	4	-0.980289	-0.729261	-0.425019	0.911757	1.22281
204769_s_at	TAP2	4	-0.909635	-0.447614	-0.763377	0.794857	1.32577
204770_at	TAP2	4	-0.865984	-0.620226	-0.688483	0.971725	1.20297
204821_at	BTN3A3	4	-0.306696	-0.50101	-1.13357	0.477856	1.46342
204846_at	CP	4	-0.786043	-0.43008	-0.805703	0.508858	1.51297
204858_s_at	TYMP	4	-0.988345	-0.690452	-0.475443	1.07334	1.0809
204929_s_at	VAMP5	4	-0.747725	-0.901163	-0.52131	1.11804	1.05216
205119_s_at	FPR1	4	-0.803042	-0.399761	-0.511873	0.00198867	1.71269
205159_at	CSF2RB	4	-0.900292	-0.775708	-0.485831	1.16741	0.994425
205173_x_at	CD58	4	-1.48356	-0.267971	0.289157	0.195282	1.26709
205203_at	PLD1	4	-0.365116	-0.349854	-1.04818	0.142903	1.62024
205404_at	HSD11B1	4	-1.03962	-0.669365	-0.324754	0.63112	1.40262
205571_at	LIPT1	4	-0.030712	-0.741631	-0.762639	-0.151567	1.68655
205633_s_at	ALAS1	4	-0.995245	-0.616752	-0.333066	0.412828	1.53224
205668_at	LY75	4	-0.6722	-0.422953	-0.74609	0.17312	1.66812
205676_at	CYP27B1	4	-1.07816	-0.68148	-0.304855	0.759147	1.30534
205692_s_at	CD38	4	-0.816531	-0.833042	-0.524666	1.07323	1.101
205704_s_at	ATP6V0A2	4	-0.556373	-0.140637	-1.27105	1.22743	0.740628
205726_at	DIAPH2	4	-0.382079	-0.167236	-1.08628	0.00894542	1.62664
205732_s_at	NCOA2	4	-0.355055	-0.165851	-1.38765	1.17738	0.731179
205863_at	S100A12	4	-0.657189	-0.748882	-0.602901	0.445108	1.56386
205943_at	TDO2	4	-0.91815	-0.699501	-0.552375	1.02148	1.14855
206003_at	CEP135	4	-1.04895	-0.391679	-0.682629	1.17607	0.947184
206414_s_at	ASAP2	4	-0.616878	-0.725185	-0.725964	0.571315	1.49671
206453_s_at	NDRG2	4	-0.638552	-0.757277	-0.298018	-0.0177763	1.71162
206710_s_at	EPB41L3	4	-1.19763	-0.0301504	-0.744019	0.802579	1.16922
206714_at	ALOX15B	4	-0.931921	-0.738341	-0.285036	0.432886	1.52241
206805_at	SEMA3A	4	-0.845964	-0.741653	-0.294553	0.279174	1.603
207111_at	EMR1	4	-0.907054	0.0776785	-0.853198	0.124437	1.55814
207165_at	HMMR	4	-1.00087	-0.532144	-0.533288	0.648528	1.41778
207224_s_at	SIGLEC7	4	-0.697865	-0.518833	-0.470841	-0.0501577	1.7377
207652_s_at	CMKLR1	4	-0.91682	-0.661048	-0.594896	1.15004	1.02272
207674_at	FCAR	4	-0.887461	0.0045982	-0.515227	-0.293326	1.69142
207697_x_at	LILRB2	4	-0.939431	-0.740827	-0.475458	1.1754	0.980321
207992_s_at	AMPD3	4	-1.25109	-0.674543	-0.054109	0.897266	1.08248
208180_s_at	HIST2H4B	4	-0.719778	-0.644785	-0.818704	1.01236	1.17091
208447_s_at	PRPS1	4	-0.722072	-0.279038	-0.623213	-0.107931	1.73225
208690_s_at	PDLIM1	4	-0.759165	-0.722236	-0.680716	0.856007	1.30611
208763_s_at	TSC22D3	4	-0.0931282	-1.18197	-0.718527	1.20979	0.783841
208894_at	HLA-DRA	4	-0.612768	-0.488107	-0.494585	-0.168942	1.7644
208910_s_at	C1QBP	4	-1.0514	-0.350816	-0.695484	0.839557	1.25814
208921_s_at	SRI	4	-0.8999	-0.649525	-0.485058	0.535859	1.49862
208962_s_at	FADS1	4	-0.571702	-0.302973	-0.478968	-0.426759	1.7804
208963_x_at	FADS1	4	-0.66465	-0.274484	-0.53151	-0.293999	1.76464
208964_s_at	FADS1	4	-0.69455	-0.210826	-0.475186	-0.380788	1.76135
209026_x_at	TUBB	4	-0.892527	-0.51632	-0.285233	0.00427841	1.6898
209030_s_at	CADM1	4	-1.17721	0.31273	-0.690645	0.133295	1.42183
209198_s_at	SYT11	4	-0.520263	-0.417242	-0.566169	-0.273875	1.77755
209267_s_at	SLC39A8	4	-0.70679	-0.539785	-0.569102	0.121435	1.69424
209392_at	ENPP2	4	-0.749422	-0.734525	-0.597353	0.606999	1.4743
209480_at	HLA-DQB1	4	-0.533967	-0.721679	-0.553143	0.113119	1.69567
209491_s_at	AMPD3	4	-1.26976	-0.701496	0.0283775	0.910627	1.03226
209566_at	INSIG2	4	-0.426247	-0.428674	-1.21838	1.05695	1.01635
209619_at	CD74	4	-0.719956	-0.193306	-0.585836	-0.244797	1.74389
209773_s_at	RRM2	4	-0.548942	-0.570541	-0.437544	-0.213841	1.77087
209846_s_at	BTN3A2	4	-0.171432	-0.600633	-0.791749	-0.156237	1.72005
209882_at	RIT1	4	-1.04381	-0.81707	-0.185302	0.783205	1.26298
209902_at	ATR	4	-0.864016	-0.619646	-0.682675	0.914406	1.25193
209906_at	C3AR1	4	-0.648854	-0.807292	-0.422113	0.23729	1.64097
209907_s_at	ITSN2	4	-0.556407	-0.435821	-0.739725	0.0134954	1.71846
209924_at	CCL18	4	-0.81208	-0.484965	-0.500561	0.111695	1.68591
210072_at	CCL19	4	-0.870653	-0.502926	-0.535127	0.290617	1.61809
210087_s_at	MPZL1	4	-1.32564	-0.382366	-0.295406	0.967241	1.03617
210146_x_at	LILRB2	4	-0.825804	-0.741788	-0.617258	1.09432	1.09053
210173_at	PTPRJ	4	-0.990881	-0.450178	-0.697731	1.21337	0.925417
210222_s_at	RTN1	4	-1.03677	-0.812134	-0.188802	0.741549	1.29615
210252_s_at	MADD	4	-0.726363	-0.68532	-0.777827	1.07552	1.11399
210519_s_at	NQO1	4	-0.883392	-0.720324	-0.372599	0.436339	1.53998
210548_at	CCL23	4	-1.09396	-0.708758	-0.283225	0.892753	1.19319
210549_s_at	CCL23	4	-1.18488	-0.736926	-0.0707613	0.819066	1.1735
210559_s_at	CDK1	4	-0.67939	-0.908316	-0.323134	0.329594	1.58125
210582_s_at	LIMK2	4	-0.938358	-0.706368	-0.512435	1.20361	0.953554
210629_x_at	LST1	4	-0.780727	-0.655071	-0.347417	0.10081	1.6824
210659_at	CMKLR1	4	-0.912713	-0.688248	-0.571915	1.13882	1.03406
210773_s_at	FPR2	4	-1.01633	-0.749481	-0.365553	1.07922	1.05214
210839_s_at	ENPP2	4	-0.760201	-0.741732	-0.594792	0.648349	1.44838
210982_s_at	HLA-DRA	4	-0.635639	-0.502416	-0.473913	-0.147884	1.75985
211058_x_at	TUBA1B	4	-0.938997	-0.68094	-0.370204	0.476793	1.51335
211072_x_at	TUBA1B	4	-0.918028	-0.611053	-0.389811	0.330633	1.58826
211307_s_at	FCAR	4	-1.0913	-0.0238577	-0.300797	-0.218179	1.63414
211429_s_at	SERPINA1	4	-0.608647	-0.804048	-0.428613	0.17764	1.66367
211557_x_at	SLCO2B1	4	-0.841826	-0.797327	-0.496569	0.814521	1.3212
211581_x_at	LST1	4	-0.740665	-0.677961	-0.292271	0.00610319	1.70479
211582_x_at	LST1	4	-0.737316	-0.649788	-0.270854	-0.0616289	1.71959
211654_x_at	HLA-DQB1	4	-0.0442678	-0.978141	-0.428743	-0.224303	1.67545
211714_x_at	TUBB	4	-0.88237	-0.481067	-0.314245	-0.0225366	1.70022
211744_s_at	CD58	4	-1.47923	-0.338118	0.305396	0.275727	1.23623
211750_x_at	TUBA1C	4	-1.08073	-0.61042	-0.34874	0.661315	1.37857
211776_s_at	EPB41L3	4	-1.18586	-0.131985	-0.702197	0.863486	1.15656
211816_x_at	FCAR	4	-1.0405	0.213896	-0.500687	-0.269107	1.5964
211990_at	HLA-DPA1	4	-0.541663	-0.465331	-0.557078	-0.207048	1.77112
211991_s_at	HLA-DPA1	4	-0.559349	-0.546852	-0.407095	-0.2625	1.7758
212193_s_at	LARP1	4	-0.673086	0.280262	-1.30463	0.445192	1.25226
212203_x_at	IFITM3	4	-0.978661	-0.856596	-0.237212	0.807508	1.26496
212242_at	TUBA4A	4	-0.762179	-0.745402	-0.34698	0.211961	1.6426
212274_at	LPIN1	4	-0.700846	-0.661052	-0.665376	0.477827	1.54945
212276_at	LPIN1	4	-0.718479	-0.683084	-0.73143	0.744498	1.38849
212279_at	TMEM97	4	-0.903981	-0.765175	-0.355043	0.552437	1.47176
212281_s_at	TMEM97	4	-0.735365	-0.81325	-0.576718	0.741152	1.38418
212282_at	TMEM97	4	-0.882122	-0.790401	-0.394073	0.641875	1.42472
212390_at	PDE4DIP	4	-0.902077	-0.732147	-0.538148	1.06362	1.10875
212546_s_at	FRYL	4	-0.410284	-0.269245	-1.29652	1.23885	0.737203
212639_x_at	TUBA1B	4	-1.00959	-0.618011	-0.384327	0.543819	1.46811
212671_s_at	HLA-DQA2	4	-0.556391	-0.371767	-0.538065	-0.312785	1.77901
212681_at	EPB41L3	4	-1.27852	0.133639	-0.746352	0.913161	0.978072
212706_at	LOC100133005	4	-0.392428	-0.492834	-1.12709	0.613753	1.3986
212741_at	MAOA	4	-1.34864	-0.0566114	-0.535393	1.0347	0.905943
212749_s_at	RCHY1	4	-0.342985	-0.0835758	-1.2722	0.211416	1.48734
212945_s_at	MGA	4	0.0831393	-0.665483	-1.31555	1.04519	0.852705
212964_at	HIC2	4	0.401674	-1.11281	-1.02569	0.727049	1.00978
212966_at	HIC2	4	0.0104606	-0.883517	-1.10568	0.849653	1.12909
212998_x_at	HLA-DQB1	4	-0.33134	-0.654372	-0.488681	-0.296313	1.77071
212999_x_at	HLA-DQB1	4	-0.474279	-0.701408	-0.653095	0.144869	1.68391
213060_s_at	CHI3L2	4	-1.60423	-0.125249	0.060129	0.751709	0.917644
213107_at	TNIK	4	-0.936119	-0.841595	-0.360123	1.08531	1.05252
213112_s_at	SQSTM1	4	-1.17972	-0.391988	-0.288277	0.363542	1.49644
213142_x_at	PION	4	-1.19502	0.234766	-0.77311	0.410165	1.3232
213189_at	MINA	4	-0.27701	-0.309113	-1.23654	0.346702	1.47596
213320_at	PRMT3	4	-0.484587	0.0302447	-1.29484	0.346472	1.40271
213427_at	RPP40	4	-1.15924	-0.622286	-0.28733	0.882305	1.18655
213485_s_at	ABCC10	4	-0.60925	-0.25557	-1.0051	0.300552	1.56937
213523_at	CCNE1	4	-0.246318	-0.606028	-1.11254	0.533034	1.43185
213537_at	HLA-DPA1	4	-0.724477	-0.493334	-0.671755	0.239351	1.65022
213646_x_at	TUBA1B	4	-0.96045	-0.672284	-0.34717	0.467922	1.51198
213761_at	MDM1	4	-0.437937	-0.420949	-0.820605	-0.0398206	1.71931
213831_at	HLA-DQA1	4	-0.471155	-0.602235	-0.43697	-0.265552	1.77591
213888_s_at	TRAF3IP3	4	-0.612289	-0.294036	-0.596222	-0.262221	1.76477
214181_x_at	LST1	4	-0.783703	-0.716337	-0.140629	-0.0477089	1.68838
214279_s_at	NDRG2	4	-0.669033	-0.783745	-0.325234	0.097899	1.68011
214281_s_at	RCHY1	4	-0.361898	-0.204167	-1.20391	0.247981	1.52199
214290_s_at	HIST2H2AA4	4	-0.734766	-1.10343	0.0989839	0.269477	1.46974
214370_at	S100A8	4	-0.799366	-0.508683	-0.459049	0.0680083	1.69909
214398_s_at	IKBKE	4	-1.11936	-0.788874	-0.139374	0.9569	1.0907
214455_at	HIST1H2BC	4	-0.925332	-0.652908	-0.516553	0.689231	1.40556
214467_at	GPR65	4	-0.0778296	-0.959963	-0.882183	0.485112	1.43486
214560_at	FPR3	4	-1.03398	0.16831	-1.03004	0.798312	1.0974
214574_x_at	LST1	4	-0.761784	-0.670431	-0.292045	0.0259539	1.69831
214755_at	UAP1L1	4	-0.194251	-0.301084	-1.10198	-0.0324633	1.62978
214974_x_at	CXCL5	4	-0.527114	-0.50726	-0.52976	-0.208119	1.77225
215049_x_at	CD163	4	-1.14729	0.531973	-0.732319	-0.0176997	1.36533
215101_s_at	CXCL5	4	-0.587098	-0.544616	-0.550111	-0.0651286	1.74695
215223_s_at	SOD2	4	-1.3476	-0.447702	-0.149293	0.784545	1.16005
215633_x_at	LST1	4	-0.7356	-0.685079	-0.265868	-0.021786	1.70833
215723_s_at	PLD1	4	-0.61612	-0.30097	-0.997632	0.365135	1.54959
216504_s_at	SLC39A8	4	-0.599469	-0.492914	-0.528076	-0.139997	1.76046
216565_x_at	LOC391020	4	-0.829025	-0.936103	-0.346397	0.846995	1.26453
216598_s_at	CCL2	4	-0.958468	-0.919302	-0.214935	1.05897	1.03373
216705_s_at	ADA	4	-0.950307	-0.780224	-0.417524	1.01582	1.13223
216841_s_at	SOD2	4	-1.54948	-0.23956	0.0448815	0.775427	0.968728
216942_s_at	CD58	4	-1.5713	-0.263773	0.340708	0.408956	1.08541
216977_x_at	SNRPA1	4	-0.982754	-0.49383	-0.265208	0.0953086	1.64648
217159_x_at	SIGLEC7	4	-0.746309	-0.553465	-0.456634	0.0458285	1.71058
217546_at	MT1M	4	-0.551711	-0.744308	-0.650925	0.332137	1.61481
217677_at	PLEKHA2	4	-0.536276	0.041314	-1.38034	1.09093	0.784373
217761_at	ADI1	4	-1.24747	-0.608017	-0.0964343	0.693241	1.25868
217767_at	C3	4	-0.816724	-0.606813	-0.154111	-0.13218	1.70983
217809_at	BZW2	4	-1.19197	-0.386213	-0.406332	0.607683	1.37683
218232_at	C1QA	4	-0.602704	-0.566106	-0.435972	-0.156394	1.76118
218280_x_at	HIST2H2AA4	4	-0.830114	-1.04447	0.0577048	0.376401	1.44048
218330_s_at	NAV2	4	-0.868553	-0.709506	-0.366263	0.373048	1.57127
218349_s_at	ZWILCH	4	-0.788538	0.000695396	-0.82446	-0.030123	1.64243
218350_s_at	GMNN	4	-0.415583	-0.43885	-0.910247	0.0920555	1.67263
218400_at	OAS3	4	-0.937105	-0.853411	-0.31542	0.857325	1.24861
218424_s_at	STEAP3	4	-0.83612	-0.117552	-0.398595	-0.375983	1.72825
218486_at	KLF11	4	-0.484103	-0.418985	-1.16201	1.26439	0.800715
218561_s_at	LYRM4	4	-1.29027	-0.543933	-0.13724	0.789234	1.18221
218627_at	DRAM1	4	-1.49382	-0.182636	-0.00558374	0.44071	1.24133
218806_s_at	VAV3	4	-0.622566	-0.274645	-1.17659	1.00292	1.07087
218807_at	VAV3	4	-0.734559	-0.433063	-0.978225	0.99039	1.15546
219002_at	FASTKD1	4	-0.595059	-0.336214	-0.816581	0.0558294	1.69202
219130_at	CCDC76	4	-0.324649	-0.373367	-1.19766	0.435965	1.45971
219288_at	C3orf14	4	-1.42037	0.217391	-0.572217	0.760726	1.01447
219424_at	EBI3	4	-1.05143	-0.849308	-0.104222	0.726472	1.27849
219493_at	SHCBP1	4	-0.529228	-0.592654	-0.543777	-0.0852615	1.75092
219515_at	PRDM10	4	-0.0990382	-0.615266	-1.19022	0.51555	1.38897
219519_s_at	SIGLEC1	4	-0.715672	-0.620967	-0.596701	0.304378	1.62896
219574_at	2011-03-01	4	-0.692534	-0.595802	-0.88681	1.00587	1.16928
219582_at	OGFRL1	4	-1.19726	-0.422191	-0.460335	1.12247	0.957316
219593_at	SLC15A3	4	-0.873264	-0.662181	-0.416861	0.376403	1.5759
219787_s_at	ECT2	4	-0.486763	-0.376654	-1.09433	0.475261	1.48249
219788_at	PILRA	4	-0.844051	-0.651163	-0.353838	0.207286	1.64177
219869_s_at	SLC39A8	4	-0.694736	-0.568968	-0.505781	0.0564128	1.71307
220034_at	IRAK3	4	-0.617482	-0.466904	-0.867963	0.367273	1.58508
220049_s_at	PDCD1LG2	4	-0.869401	-0.496102	-0.773332	0.832063	1.30677
220147_s_at	FAM60A	4	-0.899177	-0.707052	-0.461077	0.620077	1.44723
220384_at	TXNDC3	4	-0.776627	-0.731315	-0.681301	1.12168	1.06756
220416_at	ATP8B4	4	-0.823708	0.257048	-1.06456	0.186432	1.44478
220577_at	GVIN1	4	-0.64301	-0.835403	-0.692334	1.24853	0.922212
221477_s_at	SOD2	4	-1.54937	-0.322207	0.156798	0.837185	0.877594
221755_at	EHBP1L1	4	-0.911748	-0.248463	-0.827665	0.521643	1.46623
222150_s_at	PION	4	-1.15164	0.208304	-0.818078	0.428052	1.33336
222218_s_at	PILRA	4	-0.836988	-0.683368	-0.204517	0.0552687	1.6696
222400_s_at	ADI1	4	-1.09844	-0.819428	0.0985569	0.431486	1.38783
222572_at	PDP1	4	-0.630779	-0.0665066	-1.26435	1.17458	0.787056
222606_at	ZWILCH	4	-0.61582	-0.0578856	-0.804452	-0.22989	1.70805
222608_s_at	ANLN	4	-0.59025	-0.639882	-0.556807	0.0762957	1.71064
222672_at	LYRM4	4	-1.4582	-0.559004	0.314113	0.77329	0.929799
222843_at	FIGNL1	4	-0.487296	-0.766453	-0.858167	0.733044	1.37887
222868_s_at	IL18BP	4	-0.870608	-0.643764	-0.508938	0.50092	1.52239
222934_s_at	CLEC4E	4	-1.25577	-0.610025	-0.0556152	0.642973	1.27844
222935_x_at	SLC39A8	4	-0.615297	-0.654457	-0.476542	0.0242578	1.72204
223229_at	UBE2T	4	-0.290539	-0.422747	-0.46116	-0.603268	1.77771
223484_at	C15orf48	4	-1.25121	-0.649733	-0.0988536	0.961517	1.03828
223583_at	TNFAIP8L2	4	-0.179921	-0.588001	-0.842243	-0.0938597	1.70402
223586_at	ARNTL2	4	-1.01524	-0.633982	-0.494619	1.18301	0.960833
224221_s_at	VAV3	4	-0.6304	-0.479329	-1.01714	1.25899	0.867879
224378_x_at	MAP1LC3A	4	-0.746849	-0.514837	-0.534291	0.0983239	1.69765
224399_at	PDCD1LG2	4	-0.723663	-0.317259	-1.05104	0.842486	1.24948
224469_s_at	INF2	4	-0.965778	-0.0772677	-0.579379	-0.0282793	1.6507
224574_at	RNASEK	4	-0.886874	-0.623185	-0.413174	0.327199	1.59603
224807_at	GRAMD1A	4	-1.1702	-0.611176	0.2463	0.0540284	1.48105
224823_at	MYLK	4	-0.470715	-0.537704	-0.508803	-0.261055	1.77828
224840_at	FKBP5	4	-1.23904	-0.546055	-0.262852	1.0087	1.03925
224856_at	FKBP5	4	-1.13848	-0.599852	-0.353346	0.92009	1.17159
224917_at	MIR21	4	0.0205141	-1.34447	-0.413541	0.363015	1.37448
225033_at	ST3GAL1	4	-0.790208	-0.231643	-1.00219	0.645184	1.37886
225123_at	BE883841	4	-1.48607	-0.468901	0.352644	0.515099	1.08722
225202_at	RHOBTB3	4	-0.41574	-0.0245172	-1.32683	0.38115	1.38593
225224_at	C20orf112	4	-0.364662	-0.567911	-1.1513	0.88746	1.19642
225353_s_at	C1QC	4	-0.530595	-0.563718	-0.586344	-0.0664763	1.74713
225372_at	C10orf54	4	-0.280339	-0.356868	-0.885818	-0.200147	1.72317
225545_at	EEF2K	4	-0.87648	-0.356334	-0.738734	0.430983	1.54056
225655_at	UHRF1	4	-0.364584	-0.479709	-0.292488	-0.636863	1.77364
225686_at	SKA2	4	-0.735776	-0.401196	-0.655008	0.101306	1.69067
225775_at	TSPAN33	4	-0.919173	-0.897657	-0.19546	0.627681	1.38461
225943_at	NLN	4	-0.91383	-0.61778	-0.604316	0.806261	1.32966
225944_at	NLN	4	-0.753567	-0.40631	-0.667974	0.155525	1.67233
225973_at	TAP2	4	-0.870449	-0.633009	-0.665081	0.929345	1.23919
226175_at	TTC9C	4	-0.209878	-0.614799	-1.18082	0.708953	1.29654
226636_at	PLD1	4	-0.180911	-0.324328	-1.1488	0.0607249	1.59331
226818_at	MPEG1	4	-0.872049	-0.65038	-0.627349	0.838041	1.31174
226841_at	MPEG1	4	-0.879909	-0.580376	-0.711791	0.978059	1.19402
227150_at	MTF1	4	-1.51702	0.305915	-0.128981	0.0824674	1.25762
227219_x_at	MAP1LC3A	4	-0.688349	-0.576018	-0.490307	0.0363438	1.71833
227230_s_at	KIAA1211	4	-0.703531	-0.8159	-0.660427	1.20676	0.973103
227255_at	PDIK1L	4	0.11443	-1.09785	-0.81065	0.389535	1.40454
227342_s_at	MYEOV	4	-0.632236	-0.388829	-0.619901	-0.106455	1.74742
227396_at	PTPRJ	4	-0.968778	-0.664349	-0.515087	0.920182	1.22803
227653_at	TRMT5	4	-0.0233585	-1.0513	-0.899954	0.727741	1.24687
227677_at	JAK3	4	-0.548735	-0.563804	-0.596265	-0.0303242	1.73913
227791_at	SLC9A9	4	-0.454652	-0.591165	-0.623696	-0.0766118	1.74612
227799_at	MYO1G	4	-0.980977	-0.862719	-0.264745	1.03771	1.07073
227850_x_at	CDC42EP5	4	-0.797258	-0.380797	-0.883462	0.634563	1.42695
228058_at	ZG16B	4	-0.637054	-0.577357	-0.589104	0.0994341	1.70408
228095_at	PHF14	4	-0.290064	-0.117765	-1.2818	0.199999	1.48963
228273_at	BG165011	4	-0.819823	-0.486624	-0.725105	0.514924	1.51663
228675_at	LOC100131733	4	-0.885717	-0.841458	-0.428534	1.0662	1.08951
228799_at	AA058941	4	-0.552044	-0.45371	-0.714612	-0.00552353	1.72589
228910_at	AI870617	4	-1.43499	-0.344874	0.133001	0.350106	1.29676
228933_at	NHS	4	-0.55288	-0.373232	-0.351388	-0.504829	1.78233
228937_at	C13orf31	4	-1.01133	-0.0964337	-0.595854	0.0896631	1.61395
229121_at	CMKLR1	4	-0.895781	-0.697499	-0.545362	0.817571	1.32107
229125_at	KANK4	4	-0.526537	-0.846232	-0.365336	0.04362	1.69448
229383_at	2011-03-01	4	-0.386616	-0.695331	-1.01162	0.770962	1.32261
229584_at	LRRK2	4	-0.61735	-0.396802	-0.907287	0.331319	1.59012
229629_at	AI923633	4	-0.750758	-1.01805	-0.360238	1.02121	1.10784
229937_x_at	LILRB1	4	-0.93076	-0.737488	-0.492757	1.15801	1.00299
230422_at	FPR3	4	-1.09293	0.0671063	-0.934271	0.9202	1.03989
230966_at	IL4I1	4	-1.05247	-0.806575	-0.232057	1.07326	1.01784
230968_at	AW953794	4	-0.52634	-0.240025	-0.653433	-0.346148	1.76595
230976_at	C9orf98	4	-0.770599	-0.885601	-0.206743	0.281907	1.58104
231976_at	LINS1	4	-0.00541391	-0.663081	-0.902039	-0.084598	1.65513
232011_s_at	MAP1LC3A	4	-0.663167	-0.50513	-0.599344	0.0520863	1.71555
233496_s_at	CFL2	4	-0.123153	-0.404598	-1.18703	0.171141	1.54364
235385_at	2011-03-01	4	-0.673544	-0.573577	-0.909727	0.899894	1.25695
235542_at	TET3	4	-0.628752	0.14311	-1.34411	1.14244	0.687309
237075_at	AI191591	4	-1.11638	-0.266834	-0.628609	0.64286	1.36897
238035_at	SP3	4	-0.331058	-0.302549	-1.16852	0.264821	1.5373
238900_at	LOC100133811	4	-0.687567	-0.710554	-0.62527	0.471166	1.55223
239288_at	TNIK	4	-1.14707	-0.530024	-0.304071	0.573251	1.40792
240013_at	AI949912	4	-1.03379	-0.00133865	-0.95886	0.887737	1.10625
242587_at	SLC9A9	4	-0.509354	-0.465988	-0.639016	-0.14466	1.75902
242649_x_at	C15orf21	4	-0.811993	-0.763468	-0.580961	0.860048	1.29637
244739_at	RDX	4	-0.407067	-0.804911	-0.278644	-0.254137	1.74476
32128_at	CCL18	4	-0.778433	-0.401521	-0.493922	-0.0541109	1.72799
33767_at	NEFH	4	-0.556247	-1.24518	-0.16371	0.68054	1.2846
38241_at	BTN3A3	4	-0.467787	-0.575408	-1.02303	0.666483	1.39974
44673_at	SIGLEC1	4	-0.748236	-0.663598	-0.546571	0.353355	1.60505
91703_at	EHBP1L1	4	-0.893625	-0.183728	-0.877062	0.482955	1.47146
1552691_at	ARL11	5	1.1072	0.0642465	-1.39981	-0.512093	0.740453
1555450_a_at	NAA16	5	1.2829	0.53523	-1.38542	-0.381712	-0.0509988
1558254_s_at	SRPK2	5	0.164764	1.1405	-1.35354	-0.623503	0.671774
1559502_s_at	LRRC25	5	0.439194	0.299067	-1.13861	-0.881747	1.28209
1559584_a_at	C16orf54	5	0.866335	0.404319	-1.33685	-0.772084	0.838278
1563321_s_at	MLLT10	5	0.800865	-0.00866545	-1.71219	0.416604	0.503384
200924_s_at	LOC442497	5	1.4276	-0.65664	-1.17406	0.0129752	0.390132
201549_x_at	KDM5B	5	0.79276	0.038968	-1.66201	0.0524823	0.777801
201675_at	AKAP1	5	0.198242	0.212415	-1.31045	-0.497071	1.39686
202084_s_at	SEC14L1	5	1.39353	-0.142157	-1.40803	-0.0684094	0.225069
202163_s_at	CNOT8	5	1.451	-0.448513	-1.22568	-0.176715	0.39991
202164_s_at	CNOT8	5	0.999623	-0.304655	-1.50878	0.0193731	0.794441
202289_s_at	TACC2	5	0.661792	0.770881	-0.65014	-1.44931	0.666778
202656_s_at	SERTAD2	5	1.40574	-0.546029	-1.26354	0.0475113	0.35631
202657_s_at	SERTAD2	5	1.3233	-0.465832	-1.36171	0.0932275	0.411019
202704_at	TOB1	5	1.06671	-0.413833	-1.34843	-0.213799	0.909348
202778_s_at	ZMYM2	5	0.651355	0.587476	-1.67169	-0.197323	0.63018
203086_at	KIF2A	5	1.04206	0.0635764	-1.46848	-0.405007	0.767854
203286_at	RNF44	5	0.45349	0.497019	-1.28685	-0.789631	1.12597
203313_s_at	TGIF1	5	1.41642	-0.871399	-0.864884	-0.306566	0.626431
203337_x_at	ITGB1BP1	5	1.56168	-0.0123097	-0.980439	-0.752387	0.183456
203378_at	PCF11	5	1.27081	-0.553673	-1.34231	0.110991	0.514184
203405_at	PSMG1	5	0.275917	0.158577	-1.04523	-0.83912	1.44986
203481_at	FAM178A	5	0.565341	-0.0102159	-1.38908	-0.420585	1.25454
203482_at	FAM178A	5	1.06787	0.336068	-1.14289	-0.969108	0.708057
203521_s_at	ZNF318	5	0.366996	-0.109266	-1.06303	-0.692585	1.49789
203825_at	BRD3	5	1.53282	0.165495	-1.06074	-0.702619	0.0650379
203846_at	TRIM32	5	1.49006	-0.458702	-0.993906	-0.557595	0.520141
204011_at	SPRY2	5	1.59473	-0.798492	-0.885462	-0.080315	0.169536
204023_at	RFC4	5	0.43154	-0.0529362	-0.99345	-0.840403	1.45525
204039_at	CEBPA	5	1.21707	-0.026016	-0.998767	-0.962758	0.770468
204206_at	MNT	5	1.27256	-0.310913	-1.45168	0.076957	0.413075
204236_at	FLI1	5	0.9413	0.844927	-1.53913	-0.106087	-0.141014
204552_at	INPP4A	5	0.473976	0.972143	-1.07092	-1.08566	0.710461
204634_at	NEK4	5	0.101371	1.037	-1.54197	-0.275285	0.678887
204689_at	HHEX	5	1.35549	-0.645556	-0.850727	-0.64103	0.781824
204791_at	NR2C1	5	0.244792	0.643839	-1.50092	-0.430513	1.0428
204881_s_at	UGCG	5	1.20802	-0.0855879	-1.55805	0.143855	0.291763
204900_x_at	SAP30	5	1.03512	0.501137	-1.43207	-0.609378	0.50519
205053_at	PRIM1	5	0.758546	-0.215223	-1.06048	-0.770975	1.28813
205194_at	PSPH	5	1.11994	0.411962	-0.846063	-1.24431	0.558477
205479_s_at	PLAU	5	1.0452	-0.137854	-1.525	-0.12255	0.740209
205709_s_at	CDS1	5	0.799937	0.513732	-1.73266	0.265663	0.153323
206028_s_at	MERTK	5	0.992274	0.602825	-1.33797	-0.772298	0.515166
206302_s_at	NUDT4P1	5	0.331247	1.12854	-1.345	-0.690275	0.575486
206914_at	CRTAM	5	1.02781	-0.180153	-1.17421	-0.696678	1.02324
207213_s_at	USP2	5	1.45958	-0.418648	-1.28259	0.0205177	0.221148
207705_s_at	NINL	5	1.38594	0.125574	-1.33709	-0.44802	0.273601
207907_at	TNFSF14	5	1.15322	-0.467926	-0.91448	-0.776639	1.00582
208056_s_at	CBFA2T3	5	1.6163	-0.0686383	-1.08365	-0.456634	-0.00737128
208808_s_at	HMGB2	5	1.47827	0.0302822	-1.16871	-0.611607	0.27177
209238_at	STX3	5	0.829765	0.517555	-1.40121	-0.707487	0.761378
209240_at	OGT	5	1.24333	0.305098	-1.47486	-0.339362	0.265792
209258_s_at	SMC3	5	1.02178	0.0202081	-1.66116	0.356493	0.262679
209259_s_at	SMC3	5	0.569558	-0.0195882	-1.63188	0.0789382	1.00297
209421_at	MSH2	5	1.05177	0.452333	-1.04195	-1.09616	0.634006
209565_at	RNF113A	5	1.26334	-0.745503	-1.1882	0.00983406	0.66053
209662_at	CETN3	5	0.267651	0.494459	-1.49358	-0.404195	1.13566
209814_at	ZNF330	5	0.578646	-0.228583	-1.39277	-0.23015	1.27285
209864_at	FRAT2	5	1.18265	-1.0015	-0.924065	-0.112525	0.855437
210044_s_at	LYL1	5	1.30921	-0.546583	-1.20951	-0.237247	0.684127
210062_s_at	ZNF589	5	1.46806	0.0577546	-0.914039	-0.945752	0.333973
210555_s_at	NFATC3	5	1.22655	0.00406743	-1.12355	-0.836939	0.729876
210786_s_at	FLI1	5	0.819818	0.888376	-1.57859	0.0736539	-0.203256
211212_s_at	ORC5L	5	0.748246	-0.122521	-1.56779	-0.0405435	0.982606
211668_s_at	PLAU	5	0.445781	0.268138	-1.71193	0.111287	0.886726
211676_s_at	IFNGR1	5	0.177704	0.199376	-0.933178	-0.92678	1.48288
212057_at	KIAA0182	5	0.75094	0.325676	-1.62847	-0.236832	0.788684
212131_at	LSM14A	5	0.589764	0.453985	-1.45164	-0.588401	0.996293
212435_at	TRIM33	5	1.16376	0.0272328	-1.5903	0.0651816	0.334123
212558_at	SPRY1	5	1.47767	-0.463766	-0.885098	-0.700692	0.571891
212615_at	CHD9	5	0.795768	0.720869	-1.60809	-0.312708	0.404164
212855_at	DCUN1D4	5	0.744272	0.874695	-1.39478	-0.708095	0.483906
212856_at	GRAMD4	5	1.1788	0.433208	-1.21782	-0.853592	0.459408
212893_at	ZZZ3	5	1.17798	0.392966	-1.55427	-0.153316	0.136639
212944_at	SLC5A3	5	0.818085	0.10996	-1.06664	-0.972653	1.11125
212981_s_at	FAM115A	5	0.235621	0.323825	-1.66432	0.0732344	1.03164
213103_at	STARD13	5	1.18227	0.244466	-1.47603	-0.401142	0.450433
213164_at	SLC5A3	5	0.579336	-0.0566285	-0.887275	-1.00251	1.36707
213167_s_at	SLC5A3	5	1.18818	0.0256392	-1.06126	-0.927654	0.775092
213304_at	FAM179B	5	0.730612	0.271609	-1.50034	-0.464157	0.962276
213309_at	PLCL2	5	1.05603	0.202067	-1.63454	-0.0369229	0.413368
213598_at	W87688	5	1.33708	0.330228	-1.28351	-0.628995	0.245198
213677_s_at	PMS1	5	0.301999	0.845739	-1.19615	-0.914301	0.96271
213817_at	IRAK3	5	0.46098	0.0588897	-1.44035	-0.341563	1.26204
213848_at	DUSP7	5	1.1931	-0.395567	-0.997366	-0.738335	0.938169
214058_at	MYCL1	5	1.49422	-0.0401743	-0.942538	-0.866694	0.355186
214061_at	WDR67	5	0.816114	0.344855	-1.7294	0.107219	0.461211
214691_x_at	FAM63B	5	1.13568	-0.00026285	-1.60557	0.130501	0.339648
215933_s_at	HHEX	5	1.53198	-0.61489	-0.741299	-0.683702	0.50791
216218_s_at	PLCL2	5	0.959528	0.432827	-1.68106	0.0340712	0.254635
216221_s_at	PUM2	5	1.02867	0.278494	-1.57778	-0.275953	0.546569
216985_s_at	STX3	5	1.06779	0.278555	-1.46786	-0.496121	0.617635
217100_s_at	UBXN7	5	1.01178	0.26926	-1.67469	0.0925843	0.301072
217257_at	SH3BP2	5	1.58879	-0.501955	-1.08947	0.137018	-0.134389
217317_s_at	LOC440248	5	1.3618	-0.0396037	-1.1459	-0.726626	0.550328
217781_s_at	ZFP106	5	0.332674	0.30365	-1.28995	-0.652867	1.30649
217828_at	SLTM	5	0.074091	0.705936	-1.32171	-0.624294	1.16598
217954_s_at	PHF3	5	0.880918	0.320536	-1.68508	0.528856	-0.0452265
218041_x_at	SLC38A2	5	1.46275	-0.459609	-1.18152	-0.255201	0.433578
218133_s_at	NIF3L1	5	0.57986	0.0282546	-1.13344	-0.79571	1.32103
218149_s_at	ZNF395	5	1.53418	0.113796	-1.19002	-0.465986	0.00803148
218152_at	HMG20A	5	0.34789	0.0494558	-1.43938	-0.27328	1.31531
218197_s_at	OXR1	5	1.0855	0.753044	-1.47991	-0.169808	-0.188824
218251_at	MID1IP1	5	0.463647	1.15717	-1.14899	-0.94813	0.476302
218252_at	CKAP2	5	0.468937	0.916338	-1.55773	-0.413288	0.585743
218259_at	MKL2	5	1.10185	0.591017	-1.01628	-1.10475	0.428164
218263_s_at	ZBED5	5	0.671907	-0.660729	-1.12915	-0.219491	1.33747
218491_s_at	THYN1	5	0.808922	0.474531	-0.908018	-1.24259	0.86715
218633_x_at	ABHD10	5	0.820723	0.670846	-0.796555	-1.3476	0.652581
218911_at	YEATS4	5	1.06164	-0.0862113	-1.35028	-0.509702	0.88455
219023_at	AP1AR	5	0.425012	0.99079	-1.59503	-0.28288	0.462111
219123_at	ZNF232	5	1.48135	-0.492524	-1.11917	-0.323408	0.453748
219142_at	RASL11B	5	1.15879	-0.761922	-1.2566	0.176812	0.682913
219190_s_at	EIF2C4	5	0.107076	0.649337	-1.39063	-0.529031	1.16325
219369_s_at	OTUB2	5	0.959392	-0.334102	-0.899836	-0.892424	1.16697
219378_at	NAA16	5	1.41488	0.359517	-1.24262	-0.568671	0.0368938
219622_at	RAB20	5	1.18932	-0.00464342	-1.54412	0.441045	-0.0816048
219681_s_at	RAB11FIP1	5	0.935793	0.685201	-0.889751	-1.25887	0.527625
219821_s_at	GFOD1	5	1.28349	0.213064	-1.37641	-0.510373	0.390231
219968_at	ZNF589	5	1.54227	-0.0377842	-0.934325	-0.825672	0.255514
220494_s_at	NM_018678	5	1.1236	-1.12731	-0.724765	-0.217169	0.94565
220631_at	OSGEPL1	5	0.811175	0.417583	-0.839027	-1.2875	0.897771
220924_s_at	SLC38A2	5	1.44581	-0.47387	-1.19369	-0.232336	0.454089
220952_s_at	PLEKHA5	5	1.28902	0.469311	-1.04656	-0.976201	0.264425
221679_s_at	ABHD6	5	0.910588	0.769336	-1.0817	-1.08331	0.485088
221756_at	PIK3IP1	5	1.71422	-0.387983	-0.846431	-0.439104	-0.0407034
221757_at	PIK3IP1	5	1.72597	-0.292451	-0.858292	-0.416863	-0.15836
221864_at	ORAI3	5	1.52727	-0.0944042	-0.99157	-0.758214	0.31692
221986_s_at	KLHL24	5	0.0235247	0.838557	-1.58088	-0.159604	0.878407
222111_at	AU145293	5	0.982724	0.388724	-1.68259	0.198255	0.112883
222369_at	NAA40	5	0.656743	0.665276	-0.84879	-1.30752	0.834291
222553_x_at	OXR1	5	1.39902	0.349206	-1.31986	-0.422774	-0.00559194
222697_s_at	ABHD10	5	0.60466	0.496521	-0.951031	-1.18686	1.03671
222878_s_at	OTUB2	5	0.803336	-0.336987	-1.09718	-0.643311	1.27414
222922_at	KCNE3	5	0.355618	-0.0466933	-1.10901	-0.677314	1.4774
222923_s_at	KCNE3	5	0.559273	-0.227857	-1.35418	-0.288138	1.3109
222982_x_at	SLC38A2	5	1.38021	-0.475945	-1.21876	-0.251195	0.565691
223185_s_at	BHLHE41	5	0.936944	-0.159183	-1.48517	-0.212364	0.91977
223197_s_at	SMARCAD1	5	0.364316	0.33625	-1.40429	-0.524079	1.22781
223282_at	TSHZ1	5	1.20749	0.310207	-1.53799	-0.18997	0.210264
223283_s_at	TSHZ1	5	1.21415	0.260533	-1.39936	-0.536125	0.460797
223433_at	C7orf36	5	0.642718	-0.581869	-1.11048	-0.330839	1.38048
223465_at	COL4A3BP	5	1.09823	0.629893	-1.43118	-0.538829	0.24189
223553_s_at	DOK3	5	0.789383	-0.0549304	-1.21113	-0.70861	1.18528
223599_at	TRIM6	5	0.197384	0.955424	-1.33493	-0.699376	0.881499
223711_s_at	THYN1	5	1.02263	0.487041	-0.818667	-1.29631	0.6053
224569_s_at	IRF2BP2	5	1.40891	-0.654722	-1.03205	-0.352283	0.630148
224570_s_at	IRF2BP2	5	1.37588	-0.720265	-1.0662	-0.22314	0.633729
224571_at	IRF2BP2	5	1.64219	-0.484214	-0.982054	-0.298728	0.122806
224622_at	TBC1D14	5	1.11728	-0.130699	-1.29463	-0.556986	0.865043
224765_at	MSL1	5	1.17151	-0.431861	-1.35823	-0.140672	0.759261
224919_at	MRPS6	5	0.19572	-0.0129972	-0.478077	-1.21051	1.50587
224967_at	UGCG	5	0.766693	-0.0879635	-1.65831	0.19428	0.785303
225131_at	ZRANB1	5	1.39799	0.275046	-1.16895	-0.740146	0.236058
225138_at	ZRANB1	5	1.27193	0.599142	-1.28145	-0.616734	0.0271128
225139_at	AW070424	5	1.13923	0.327903	-1.21349	-0.86503	0.61139
225168_at	FRMD4A	5	0.522073	0.101776	-1.48117	-0.331515	1.18883
225239_at	AI355441	5	1.23077	-0.00142962	-0.859791	-1.10066	0.731107
225313_at	C20orf177	5	0.568642	0.150342	-1.58223	-0.19208	1.05532
225420_at	GPAM	5	1.545	-0.128102	-0.92923	-0.797997	0.310332
225424_at	GPAM	5	1.31136	-0.087969	-1.00095	-0.900505	0.678067
225477_s_at	NR2C2	5	0.864482	0.344338	-1.73085	0.22946	0.292573
225517_at	ZNF770	5	1.31931	-0.26327	-1.34494	-0.267564	0.556462
225539_at	ZNF295	5	1.49003	-0.225261	-1.31267	0.0730669	-0.0251644
225610_at	UHRF2	5	1.47055	0.125273	-1.08621	-0.760824	0.251212
225623_at	KIAA1737	5	1.18479	-0.381112	-1.47901	0.204407	0.470919
225629_s_at	ZBTB4	5	1.32665	0.33224	-1.29817	-0.615859	0.255135
225780_at	RSC1A1	5	1.3032	-0.172636	-1.27062	-0.499001	0.639054
225904_at	C1orf96	5	0.578829	0.942347	-1.38392	-0.721428	0.58417
225921_at	NIN	5	0.809929	0.838197	-0.959838	-1.20533	0.517041
225980_at	C14orf43	5	1.113	-0.832279	-1.06439	-0.168762	0.952431
226158_at	KLHL24	5	0.968845	0.199121	-1.56565	-0.296824	0.694505
226181_at	TUBE1	5	1.02194	0.717212	-1.10204	-1.03403	0.39691
226277_at	COL4A3BP	5	1.38467	0.377584	-1.19821	-0.697568	0.133525
226430_at	RELL1	5	1.29647	0.511509	-1.21847	-0.741464	0.151959
226441_at	AA045204	5	1.03574	0.443417	-1.48572	-0.508214	0.514772
226489_at	TMCC3	5	1.45033	-0.243921	-0.88879	-0.864736	0.54712
226568_at	FAM102B	5	0.026838	1.04933	-1.46629	-0.38463	0.774747
226630_at	C14orf106	5	1.02393	-0.348522	-1.09248	-0.671701	1.08877
226673_at	SH2D3C	5	1.60297	-0.410197	-0.739966	-0.779652	0.326848
226832_at	BF978778	5	0.751007	-0.174663	-1.60218	0.11773	0.908103
226910_at	AW008502	5	1.37203	0.432903	-1.30666	-0.471224	-0.0270481
226924_at	LOC400657	5	1.33049	0.526023	-1.2782	-0.564925	-0.0133886
227002_at	FAM78A	5	1.28317	-0.881055	-1.02571	-0.0948283	0.71842
227012_at	SLC25A40	5	0.26292	0.684449	-1.05414	-1.02955	1.13632
227020_at	YPEL2	5	1.20939	0.0595418	-1.49882	-0.246272	0.476162
227572_at	USP30	5	1.70534	-0.228731	-0.895672	-0.475567	-0.105371
227647_at	KCNE3	5	0.943684	-0.376886	-1.09869	-0.633733	1.16562
227678_at	XRCC6BP1	5	0.862124	0.512465	-0.917953	-1.24006	0.78342
227930_at	EIF2C4	5	0.901631	0.439896	-1.49174	-0.540105	0.690322
228069_at	FAM54A	5	1.57658	-0.327331	-0.936165	-0.647372	0.334284
228189_at	BAG4	5	1.30522	0.256982	-1.37301	-0.499153	0.30996
228495_at	CCDC75	5	0.91933	0.186038	-0.888772	-1.18227	0.965679
228536_at	PRMT10	5	0.472369	0.35691	-1.55281	-0.336997	1.06052
228768_at	FNIP1	5	1.00546	0.0829432	-1.66967	0.177869	0.403401
228834_at	TOB1	5	1.64809	-0.725517	-0.65073	-0.521293	0.249449
229082_at	CCDC125	5	0.37128	0.465576	-0.669256	-1.34543	1.17783
229167_at	AI129941	5	1.06241	0.644078	-1.47095	0.246258	-0.481796
229337_at	USP2	5	0.927043	-0.493046	-1.48385	0.256049	0.793804
229377_at	GRTP1	5	0.43553	0.254326	-0.926928	-1.07694	1.31401
229704_at	PDS5B	5	1.359	-1.32277	-0.485756	0.0425501	0.406973
229742_at	C15orf61	5	1.53786	-0.262462	-0.915947	-0.755285	0.395835
230032_at	OSGEPL1	5	0.53511	0.481433	-0.898332	-1.21407	1.09586
230179_at	LOC285812	5	1.37032	0.400156	-1.23726	-0.646836	0.113619
230292_at	AA868809	5	1.42718	-1.10736	-0.267397	-0.602425	0.549998
232183_at	SERAC1	5	0.806983	-0.178271	-1.59394	0.0885824	0.876646
233461_x_at	ZNF226	5	1.114	-0.296435	-1.54706	0.28839	0.441109
233898_s_at	FGFR1OP2	5	1.13823	0.684543	-1.44403	-0.387969	0.00923241
233935_at	TNFSF14	5	0.91508	-0.462829	-1.14895	-0.484001	1.1807
233952_s_at	ZNF295	5	1.0708	-0.286382	-1.51501	0.0418429	0.688749
234944_s_at	FAM54A	5	1.63133	-0.356172	-0.75754	-0.760848	0.243235
234989_at	NEAT1	5	1.45164	0.127279	-0.89928	-0.986693	0.307058
235146_at	TMCC3	5	1.07201	0.262876	-1.25213	-0.819331	0.736578
235338_s_at	SETDB2	5	0.819323	-0.296626	-1.45972	-0.110683	1.04771
235339_at	SETDB2	5	0.622866	-0.0533009	-1.50829	-0.199093	1.13782
235698_at	ZFP90	5	1.56962	0.0422012	-1.18546	-0.351583	-0.0747716
235916_at	YPEL4	5	1.63655	-0.267648	-0.878645	-0.668142	0.177886
238476_at	C5orf41	5	0.796296	-0.207525	-1.60807	0.179892	0.839405
238519_at	RSC1A1	5	1.04912	-0.269396	-1.37202	-0.323897	0.916196
238684_at	SETDB2	5	1.22316	-0.37966	-1.13482	-0.571803	0.863114
238756_at	GAS2L3	5	0.942147	0.711054	-1.02338	-1.13987	0.51005
239250_at	ZNF542	5	0.767135	0.905581	-1.22082	-0.932676	0.480778
240440_at	NPL	5	0.948804	-0.760778	-0.974829	-0.400692	1.18749
242648_at	KLHL8	5	0.324098	0.751988	-1.54214	-0.416087	0.882137
242931_at	LONRF3	5	1.29813	0.131955	-1.33618	-0.550773	0.456863

## Sheet: gene batteries
Genes	Map	Category	p-value
Cluster 1	Late-up	700 probesets -> 490 genes
BMPR2(659)	Cytokine-cytokine receptor interaction(hsa04060)	Signaling Molecules and Interaction/Environmental Information Processing	3.94e-06
CCL15(6359)	Cytokine-cytokine receptor interaction(hsa04060)	Signaling Molecules and Interaction/Environmental Information Processing	3.94e-06
CCL1(6346)	Cytokine-cytokine receptor interaction(hsa04060)	Signaling Molecules and Interaction/Environmental Information Processing	3.94e-06
CCL5(6352)	Cytokine-cytokine receptor interaction(hsa04060)	Signaling Molecules and Interaction/Environmental Information Processing	3.94e-06
CCL7(6354)	Cytokine-cytokine receptor interaction(hsa04060)	Signaling Molecules and Interaction/Environmental Information Processing	3.94e-06
CCL8(6355)	Cytokine-cytokine receptor interaction(hsa04060)	Signaling Molecules and Interaction/Environmental Information Processing	3.94e-06
CCR5(1234)	Cytokine-cytokine receptor interaction(hsa04060)	Signaling Molecules and Interaction/Environmental Information Processing	3.94e-06
CCR7(1236)	Cytokine-cytokine receptor interaction(hsa04060)	Signaling Molecules and Interaction/Environmental Information Processing	3.94e-06
CD40(958)	Cytokine-cytokine receptor interaction(hsa04060)	Signaling Molecules and Interaction/Environmental Information Processing	3.94e-06
CSF1(1435)	Cytokine-cytokine receptor interaction(hsa04060)	Signaling Molecules and Interaction/Environmental Information Processing	3.94e-06
CXCL11(6373)	Cytokine-cytokine receptor interaction(hsa04060)	Signaling Molecules and Interaction/Environmental Information Processing	3.94e-06
CXCL9(4283)	Cytokine-cytokine receptor interaction(hsa04060)	Signaling Molecules and Interaction/Environmental Information Processing	3.94e-06
IFNGR2(3460)	Cytokine-cytokine receptor interaction(hsa04060)	Signaling Molecules and Interaction/Environmental Information Processing	3.94e-06
IL15(3600)	Cytokine-cytokine receptor interaction(hsa04060)	Signaling Molecules and Interaction/Environmental Information Processing	3.94e-06
IL1R2(7850)	Cytokine-cytokine receptor interaction(hsa04060)	Signaling Molecules and Interaction/Environmental Information Processing	3.94e-06
IL2RA(3559)	Cytokine-cytokine receptor interaction(hsa04060)	Signaling Molecules and Interaction/Environmental Information Processing	3.94e-06
IL7(3574)	Cytokine-cytokine receptor interaction(hsa04060)	Signaling Molecules and Interaction/Environmental Information Processing	3.94e-06
IL7R(3575)	Cytokine-cytokine receptor interaction(hsa04060)	Signaling Molecules and Interaction/Environmental Information Processing	3.94e-06
PDGFA(5154)	Cytokine-cytokine receptor interaction(hsa04060)	Signaling Molecules and Interaction/Environmental Information Processing	3.94e-06
TNFRSF10A(8797)	Cytokine-cytokine receptor interaction(hsa04060)	Signaling Molecules and Interaction/Environmental Information Processing	3.94e-06
TNFRSF9(3604)	Cytokine-cytokine receptor interaction(hsa04060)	Signaling Molecules and Interaction/Environmental Information Processing	3.94e-06
TNFSF10(8743)	Cytokine-cytokine receptor interaction(hsa04060)	Signaling Molecules and Interaction/Environmental Information Processing	3.94e-06
TNFSF13B(10673)	Cytokine-cytokine receptor interaction(hsa04060)	Signaling Molecules and Interaction/Environmental Information Processing	3.94e-06
BID(637)	Apoptosis(hsa04210)	Cell Growth and Death/Cellular Processes	5.787e-05
CASP10(843)	Apoptosis(hsa04210)	Cell Growth and Death/Cellular Processes	5.787e-05
CFLAR(8837)	Apoptosis(hsa04210)	Cell Growth and Death/Cellular Processes	5.787e-05
ENDOD1(23052)	Apoptosis(hsa04210)	Cell Growth and Death/Cellular Processes	5.787e-05
IRAK2(3656)	Apoptosis(hsa04210)	Cell Growth and Death/Cellular Processes	5.787e-05
MYD88(4615)	Apoptosis(hsa04210)	Cell Growth and Death/Cellular Processes	5.787e-05
PPP3CC(5533)	Apoptosis(hsa04210)	Cell Growth and Death/Cellular Processes	5.787e-05
RELA(5970)	Apoptosis(hsa04210)	Cell Growth and Death/Cellular Processes	5.787e-05
TNFRSF10A(8797)	Apoptosis(hsa04210)	Cell Growth and Death/Cellular Processes	5.787e-05
TNFSF10(8743)	Apoptosis(hsa04210)	Cell Growth and Death/Cellular Processes	5.787e-05
XIAP(331)	Apoptosis(hsa04210)	Cell Growth and Death/Cellular Processes	5.787e-05
CCL5(6352)	Toll-like receptor signaling pathway(hsa04620)	Immune System/Cellular Processes	0.00020482
CD40(958)	Toll-like receptor signaling pathway(hsa04620)	Immune System/Cellular Processes	0.00020482
CD80(941)	Toll-like receptor signaling pathway(hsa04620)	Immune System/Cellular Processes	0.00020482
CXCL11(6373)	Toll-like receptor signaling pathway(hsa04620)	Immune System/Cellular Processes	0.00020482
CXCL9(4283)	Toll-like receptor signaling pathway(hsa04620)	Immune System/Cellular Processes	0.00020482
IRF7(3665)	Toll-like receptor signaling pathway(hsa04620)	Immune System/Cellular Processes	0.00020482
MYD88(4615)	Toll-like receptor signaling pathway(hsa04620)	Immune System/Cellular Processes	0.00020482
RELA(5970)	Toll-like receptor signaling pathway(hsa04620)	Immune System/Cellular Processes	0.00020482
TLR3(7098)	Toll-like receptor signaling pathway(hsa04620)	Immune System/Cellular Processes	0.00020482
TLR7(51284)	Toll-like receptor signaling pathway(hsa04620)	Immune System/Cellular Processes	0.00020482
TLR8(51311)	Toll-like receptor signaling pathway(hsa04620)	Immune System/Cellular Processes	0.00020482
IFNGR2(3460)	Jak-STAT signaling pathway(hsa04630)	Signal Transduction/Environmental Information Processing	0.0440558
IL15(3600)	Jak-STAT signaling pathway(hsa04630)	Signal Transduction/Environmental Information Processing	0.0440558
IL2RA(3559)	Jak-STAT signaling pathway(hsa04630)	Signal Transduction/Environmental Information Processing	0.0440558
IL7(3574)	Jak-STAT signaling pathway(hsa04630)	Signal Transduction/Environmental Information Processing	0.0440558
IL7R(3575)	Jak-STAT signaling pathway(hsa04630)	Signal Transduction/Environmental Information Processing	0.0440558
IRF9(10379)	Jak-STAT signaling pathway(hsa04630)	Signal Transduction/Environmental Information Processing	0.0440558
JAK2(3717)	Jak-STAT signaling pathway(hsa04630)	Signal Transduction/Environmental Information Processing	0.0440558
SOS1(6654)	Jak-STAT signaling pathway(hsa04630)	Signal Transduction/Environmental Information Processing	0.0440558
STAT2(6773)	Jak-STAT signaling pathway(hsa04630)	Signal Transduction/Environmental Information Processing	0.0440558
Cluster 2	Early-up	284 probesets -> 222 genes
ACVR2A(92)	Cytokine-cytokine receptor interaction(hsa04060)	Signaling Molecules and Interaction/Environmental Information Processing	1e-07
CCL20(6364)	Cytokine-cytokine receptor interaction(hsa04060)	Signaling Molecules and Interaction/Environmental Information Processing	1e-07
CD40(958)	Cytokine-cytokine receptor interaction(hsa04060)	Signaling Molecules and Interaction/Environmental Information Processing	1e-07
CLCF1(23529)	Cytokine-cytokine receptor interaction(hsa04060)	Signaling Molecules and Interaction/Environmental Information Processing	1e-07
CXCL2(2920)	Cytokine-cytokine receptor interaction(hsa04060)	Signaling Molecules and Interaction/Environmental Information Processing	1e-07
CXCL3(2921)	Cytokine-cytokine receptor interaction(hsa04060)	Signaling Molecules and Interaction/Environmental Information Processing	1e-07
FLT1(2321)	Cytokine-cytokine receptor interaction(hsa04060)	Signaling Molecules and Interaction/Environmental Information Processing	1e-07
IFNB1(3456)	Cytokine-cytokine receptor interaction(hsa04060)	Signaling Molecules and Interaction/Environmental Information Processing	1e-07
IL10(3586)	Cytokine-cytokine receptor interaction(hsa04060)	Signaling Molecules and Interaction/Environmental Information Processing	1e-07
IL1A(3552)	Cytokine-cytokine receptor interaction(hsa04060)	Signaling Molecules and Interaction/Environmental Information Processing	1e-07
IL1B(3553)	Cytokine-cytokine receptor interaction(hsa04060)	Signaling Molecules and Interaction/Environmental Information Processing	1e-07
IL23A(51561)	Cytokine-cytokine receptor interaction(hsa04060)	Signaling Molecules and Interaction/Environmental Information Processing	1e-07
KITLG(4254)	Cytokine-cytokine receptor interaction(hsa04060)	Signaling Molecules and Interaction/Environmental Information Processing	1e-07
TNF(7124)	Cytokine-cytokine receptor interaction(hsa04060)	Signaling Molecules and Interaction/Environmental Information Processing	1e-07
TNFSF9(8744)	Cytokine-cytokine receptor interaction(hsa04060)	Signaling Molecules and Interaction/Environmental Information Processing	1e-07
TSLP(85480)	Cytokine-cytokine receptor interaction(hsa04060)	Signaling Molecules and Interaction/Environmental Information Processing	1e-07
BCL2L1(598)	Jak-STAT signaling pathway(hsa04630)	Signal Transduction/Environmental Information Processing	2.6e-06
CLCF1(23529)	Jak-STAT signaling pathway(hsa04630)	Signal Transduction/Environmental Information Processing	2.6e-06
IFNB1(3456)	Jak-STAT signaling pathway(hsa04630)	Signal Transduction/Environmental Information Processing	2.6e-06
IL10(3586)	Jak-STAT signaling pathway(hsa04630)	Signal Transduction/Environmental Information Processing	2.6e-06
IL23A(51561)	Jak-STAT signaling pathway(hsa04630)	Signal Transduction/Environmental Information Processing	2.6e-06
MYC(4609)	Jak-STAT signaling pathway(hsa04630)	Signal Transduction/Environmental Information Processing	2.6e-06
PIM1(5292)	Jak-STAT signaling pathway(hsa04630)	Signal Transduction/Environmental Information Processing	2.6e-06
SOCS2(8835)	Jak-STAT signaling pathway(hsa04630)	Signal Transduction/Environmental Information Processing	2.6e-06
SOCS3(9021)	Jak-STAT signaling pathway(hsa04630)	Signal Transduction/Environmental Information Processing	2.6e-06
SPRED2(200734)	Jak-STAT signaling pathway(hsa04630)	Signal Transduction/Environmental Information Processing	2.6e-06
TSLP(85480)	Jak-STAT signaling pathway(hsa04630)	Signal Transduction/Environmental Information Processing	2.6e-06
CD40(958)	Toll-like receptor signaling pathway(hsa04620)	Immune System/Cellular Processes	0.00023494
IFNB1(3456)	Toll-like receptor signaling pathway(hsa04620)	Immune System/Cellular Processes	0.00023494
IL1B(3553)	Toll-like receptor signaling pathway(hsa04620)	Immune System/Cellular Processes	0.00023494
IRF5(3663)	Toll-like receptor signaling pathway(hsa04620)	Immune System/Cellular Processes	0.00023494
MAP3K8(1326)	Toll-like receptor signaling pathway(hsa04620)	Immune System/Cellular Processes	0.00023494
NFKBIA(4792)	Toll-like receptor signaling pathway(hsa04620)	Immune System/Cellular Processes	0.00023494
TNF(7124)	Toll-like receptor signaling pathway(hsa04620)	Immune System/Cellular Processes	0.00023494
BCL2L1(598)	Apoptosis(hsa04210)	Cell Growth and Death/Cellular Processes	0.00073632
CHP(11261)	Apoptosis(hsa04210)	Cell Growth and Death/Cellular Processes	0.00073632
IL1A(3552)	Apoptosis(hsa04210)	Cell Growth and Death/Cellular Processes	0.00073632
IL1B(3553)	Apoptosis(hsa04210)	Cell Growth and Death/Cellular Processes	0.00073632
NFKBIA(4792)	Apoptosis(hsa04210)	Cell Growth and Death/Cellular Processes	0.00073632
TNF(7124)	Apoptosis(hsa04210)	Cell Growth and Death/Cellular Processes	0.00073632
Cluster 3	Down-remained	319 probesets -> 236 genes
None
Cluster 4	Up-remained	367 probesets -> 262 genes
CTPS(1503)	Pyrimidine metabolism(hsa00240)	Nucleotide Metabolism/Metabolism	0.0251039
NME1-NME2(654364)	Pyrimidine metabolism(hsa00240)	Nucleotide Metabolism/Metabolism	0.0251039
NME2(4831)	Pyrimidine metabolism(hsa00240)	Nucleotide Metabolism/Metabolism	0.0251039
RRM2(6241)	Pyrimidine metabolism(hsa00240)	Nucleotide Metabolism/Metabolism	0.0251039
TYMP(1890)	Pyrimidine metabolism(hsa00240)	Nucleotide Metabolism/Metabolism	0.0251039
TYMS(7298)	Pyrimidine metabolism(hsa00240)	Nucleotide Metabolism/Metabolism	0.0251039
Cluster 5	Down	226 probesets -> 185 genes
None

## Sheet: CRMs
Selected common significant CRMs for each group of genes
Group: set of genes that belong to an expression pattern and a specific function (pathway - KEGG)
Background set: 5000 randomly selected genes
p-val = hypergeometric(group vs. background or group vs. pattern)
+: forward binding orientation; -: backward binding orientation
Common level: >=60%; Significant level: <p-value{# of genes}
			In the gene battery	vs. the background set
Group no.	cis-regulatory modules	avg length-range:min.len-max.len.	common levels	significant levels (p-val)
1	Pattern: Early-up; Function: Apoptosis
	+ETSF__+SP1F__-EKLF__-IRFF	624__500__796	0.8333	2.50348e-08
	+CLOX__+ETSF__-IRFF__-RXRF	533.8__500__573	0.8333	4.86895e-08
	+ETSF__-EGRF__-ETSF__-IRFF	629.8__500__796	0.8333	1.91443e-07
	+ETSF__-ETSF__-HOXF__-IRFF	602.4__489__699	0.8333	3.46235e-07
	+CAAT__-EKLF__-IRFF	446__207__889	0.8333	4.5427e-07
	+CLOX__+GATA__+SORY__+STAT	353.1667__166__829	1	5.83838e-07
	+CLOX__-IRFF__-RXRF	533.8__500__573	0.8333	6.65093e-07
	+FKHD__+HOXC__+SORY__-HOXF	376.6667__224__576	1	1.1467e-06
	+CAAT__+HEAT__-IRFF	484.2__257__889	0.8333	1.15805e-06
	+ETSF__+OCT1__+SORY__-IRFF	516__408__650	0.8333	1.62337e-06
	+CLOX__+ETSF__+SP1F__-HOXF	584.2__369__841	0.8333	1.76022e-06
	+HEAT__-CAAT__-MAZF	331__182__475	0.8333	2.06147e-06
	+NKXH__-CEBP__-ZFHX	503.2__292__949	0.8333	2.448e-06
	+CLOX__+OCT1__+SORY__-IRFF	643.6__434__848	0.8333	2.68641e-06
	+CLOX__+ETSF__-ETSF__-RXRF	533.8__500__573	0.8333	2.68641e-06
	+HEAT__-E2FF__-EKLF__-MAZF	483.2__256__675	0.8333	3.10599e-06
	+ETSF__-HNF1__-IRFF	521.8__408__650	0.8333	3.45362e-06
	+SORY__+SORY__+STAT__-ZFHX	442.2__186__915	0.8333	3.51446e-06
	+NKXH__+XBBF__-MYT1	222.8__166__276	0.8333	4.24165e-06
	+CLOX__+ETSF__+NKXH__-IRFF	613__311__848	0.8333	4.53392e-06
	+ETSF__+LHXF__-IRFF	526.8__408__650	0.8333	4.68595e-06
	+CLOX__+FKHD__-IRFF	625.2__434__848	0.8333	5.0838e-06
	+GATA__+PAX6__+SORY__-HOXF	439.2__207__742	0.8333	5.42104e-06
	+CLOX__+ETSF__-MZF1	282__118__437	1	5.57283e-06
	+GATA__+PAX6__-NKXH	253.1667__141__561	1	6.09862e-06
	+CAAT__-IRFF__-RXRF	480.8__243__804	0.8333	7.05838e-06
	+GATA__+PAX6__-HOXF	362.3333__151__742	1	7.72867e-06
	+CLOX__+ETSF__+HOXF__-IRFF	577.4__311__848	0.8333	7.83715e-06
	+ETSF__+HNF1__-ETSF__-RXRF	483.6__289__842	0.8333	7.95377e-06
	+GATA__+SORY__-CEBP	193.8__67__257	0.8333	8.55771e-06
	-CART__-HNF1__-HOXF__-HOXF	529__403__802	0.8333	9.06663e-06
	+ETSF__-CLOX__-NOLF	214.2__105__339	0.8333	9.46387e-06
	+NKXH__+SORY__-CEBP	248.5__100__446	1	9.78734e-06
2	Pattern: Late-up; Function: Apoptosis
	+MAZF__-ZBPF	4__2__8	0.7273	3.22803e-05
	+AHRR__+CREB	157.875__56__237	0.7273	0.000131476
	-NFKB__-SORY	173__68__284	0.7273	0.000278163
	+EKLF__-EBOX	130.5__51__231	0.7273	0.000879069
3	Pattern: Early-up; Function: Toll-like receptor signaling pathway
	-ETSF__-HMTB__-HOXH	356__171__493	0.7143	2.12788e-07
	+CLOX__+OCT1__-HMTB__-IRFF	481.2__193__830	0.7143	5.38857e-07
	+CLOX__-EGRF__-ETSF__-IRFF	393.2__167__830	0.7143	8.83938e-07
	+ETSF__+NR2F__-SP1F__-SP1F__-ZF5F	424.4__173__827	0.7143	1.46133e-06
	+SORY__+SP1F__-HOXC	515.4__294__1061	0.7143	2.19553e-06
	+IRFF__-E2FF__-RUSH	357.6__228__427	0.7143	3.81687e-06
	+ETSF__+NR2F__+RXRF__+ZBPF__-SP1F	449.8__227__654	0.7143	3.81687e-06
	+ETSF__+NR2F__+RXRF__+SP1F__-SP1F	377.2__209__648	0.7143	4.92304e-06
	+ETSF__+XBBF__-SP1F__-SP1F__-SP1F	644.2__299__989	0.7143	5.23576e-06
	+EKLF__+ETSF__+ZBPF__-AP1R	364.2__159__685	0.7143	5.79177e-06
	+SP1F__-NFKB__-NFKB__-SP1F	445.6__209__640	0.7143	6.3936e-06
	+ETSF__+RXRF__-NOLF__-SP1F	597__328__989	0.7143	7.31832e-06
	+CLOX__+IKRS__+PAX6	421.2__249__838	0.7143	8.50166e-06
	+NRSF__+SORY__+STAT	392.8__279__651	0.7143	8.81992e-06
4	Pattern: Late-up; Function: Toll-like receptor signaling pathway
	+STAT__-ETSF__-FAST	227.4286__81__402	0.6364	6.26526e-07
	+HOXF__+IRFF__-NFKB	242.875__117__510	0.7273	6.55759e-06
	+IRFF__-HOXF__-NFKB	292.8571__145__499	0.6364	3.87847e-05
	+STAT__-ETSF__-ETSF	112.2857__64__165	0.6364	0.000101515
	-BRNF__-FAST	172.7143__61__236	0.6364	0.000170901
	+HOMF__-FAST	198.4286__97__428	0.6364	0.000182699
	+ABDB__-HOXF__-PRDF	217.2857__75__448	0.6364	0.000189739
	+IRFF__+NKXH__+TBPF	222.5714__94__330	0.6364	0.000439904
	+ABDB__+RXRF	42__17__67	0.6364	0.000454442
	+CLOX__-HOXF__-LHXF__-SORY	343.2857__207__463	0.6364	0.000576614
	-BRNF__-PRDF	154.5714__56__294	0.6364	0.000876887
	+HOXF__+SORY__-IRFF	248.7143__171__337	0.6364	0.000922077
5	Pattern: Early-up; Function: Cytokine-cytokine receptor interaction
	+FKHD__+HOXF__-STAT	279.3333__122__624	0.75	0.000212807
	+RXRF__+TBPF	219.25__70__468	0.75	0.000288877
	+HOXF__+STAT	97.3846__42__227	0.8125	0.000442587
	+ETSF__+TBPF	203.4167__54__503	0.75	0.00104059
	-CREB__-STAT	175.3333__62__459	0.75	0.0028175
6	Pattern: Late-up; Function: Cytokine-cytokine receptor interaction
	+ABDB__-OCT1	72.3529__22__185	0.7727	1.99993e-06
	+HOXF__+NR2F__-HOXF	216.6875__84__419	0.7273	0.000104964
	+EVI1__-OCT1	70.625__27__175	0.7273	0.00011327
	+NR2F__-STAT	202.125__65__530	0.7273	0.000439879
	+HOXF__+RXRF	102.9444__33__284	0.8182	0.00134836
	+HOXF__+HOXF__-SORY	209.1875__96__417	0.7273	0.00368061
7	Pattern: Early-up; Function: Jak-STAT signaling pathway
	+RXRF__+SORY__-ETSF__-STAT	387.375__274__511	0.7273	9.88424e-08
	+IRFF__-HOXF__-HOXF__-STAT	457__238__834	0.7273	2.79172e-06
	+IRFF__-BRNF__-STAT	411.25__238__834	0.7273	4.71599e-06
	+ZBPF__-ETSF__-STAT	228.7778__99__432	0.8182	8.08506e-06
	+IRFF__+SORY__-STAT	417.25__238__834	0.7273	8.67316e-06
	+XBBF__+ZBPF__-ETSF	343.125__207__494	0.7273	1.36106e-05
	-INSM__-ZBPF	236.625__136__379	0.7273	2.40691e-05
	+IRFF__-HOXF__-HOXF	332.2222__155__771	0.8182	2.494e-05
	+RXRF__+STAT	38.8889__14__78	0.8182	3.29593e-05
	+AP1R__+STAT	81.6667__34__155	0.8182	8.32692e-05
	+FKHD__+RXRF__+RXRF	384__192__536	0.7273	8.66476e-05
	+FKHD__+RXRF__-STAT	282.25__122__445	0.7273	8.73954e-05
	+PARF__+TBPF	107.125__48__174	0.7273	9.9293e-05
	+SP1F__+ZBPF__-EKLF__-SP1F	228.375__92__429	0.7273	0.00012728
	+SP1F__+SP1F__-EKLF	231.25__135__332	0.7273	0.000136886
	+RXRF__+TBPF	183.4444__95__387	0.8182	0.000156799
	+IRFF__-ZBPF	217.3333__70__535	0.8182	0.00020856
	+MOKF__-ZBPF	140.375__63__282	0.7273	0.000224768
	+MAZF__-EGRF__-ETSF	259.125__153__434	0.7273	0.000228146
	-ABDB__-BRNF	217.75__77__436	0.7273	0.000235034
	+IRFF__-RXRF	289.875__154__548	0.7273	0.000282212
	+EKLF__+SP1F__-EKLF	242.875__100__449	0.7273	0.000294659
	+IRFF__+ZBPF	94.375__42__248	0.7273	0.000316439
	-HOMF__-HOMF__-HOXF	295.625__215__488	0.7273	0.000337194
	+SORY__+STAT__-STAT	243.5__122__442	0.7273	0.000395546
	+CTCF__+SP1F__-EKLF	207.125__96__349	0.7273	0.000412102
	+E2FF__-EGRF__-MAZF	195.125__71__307	0.7273	0.000468455
	+E2FF__-MAZF__-SP1F	244.5__126__516	0.7273	0.000497342
	+AP4R__-ZBPF	238.625__86__389	0.7273	0.000632458
	+SP1F__-EGRF__-EKLF	180.625__64__332	0.7273	0.000665419
	+E2FF__+EGRF__-MAZF	235.25__86__438	0.7273	0.000673881
	+E2FF__-CTCF__-MAZF	265.25__112__579	0.7273	0.000722067
	+IRFF__-E2FF	280.125__142__689	0.7273	0.000726588
	+SP1F__+ZBPF__-EKLF	149.5__49__289	0.7273	0.000763622
	+NKXH__-BRNF	135.375__68__334	0.7273	0.000768361
	+HOXF__+SORY__+TBPF	328.25__147__636	0.7273	0.000807173
	+EGRF__-ETSF__-ZBPF	207.625__84__310	0.7273	0.000900574
8	Pattern: Late-up; Function: Jak-STAT signaling pathway
	+PARF__+TBPF__+TBPF__-CREB__-HOXF	354.8571__281__433	0.7778	1.67291e-08
	+EVI1__+PERO__-FKHD	250__127__406	0.7778	1.73272e-07
	+TBPF__+TBPF__-CREB__-HOXF__-HOXF	354.5714__236__472	0.7778	3.97411e-07
	+HNF1__+YY1F__-RUSH	355.2857__196__686	0.7778	6.44904e-07
	+NKXH__+SORY__+SORY__-CLOX	501__260__769	0.8889	1.48972e-06
	-AP1R__-ETSF__-ZFHX	424.4286__247__1011	0.7778	1.64223e-06
	+PARF__+TBPF__+TBPF__-CREB	258.1429__171__411	0.7778	2.11037e-06
	+CREB__+HOXF__+SORY__-AP1R	313.8571__141__497	0.7778	2.96098e-06
	+CREB__+TBPF__-CREB__-HOXF	292.7143__163__449	0.7778	9.53055e-06
	-ETSF__-ETSF__-ETSF__-NKXH	222.4286__96__437	0.7778	9.97806e-06
	+PARF__+TBPF__+TBPF__-HOXF__-HOXF	353__143__476	0.7778	1.06826e-05
	+CREB__+CREB__+NKXH__-NKXH	389__224__525	0.7778	1.45543e-05
	+CREB__+CREB__+NKXH__+NKXH	360__152__567	0.7778	1.76227e-05
	+CLOX__+SORY__+SORY__-CLOX	512.2857__240__888	0.7778	1.79951e-05
	+EVI1__+NR2F__-FKHD	264.2857__127__406	0.7778	1.97543e-05
	+RXRF__-GATA__-HOXF	274.4286__201__349	0.7778	2.32413e-05
	+CREB__+CREB__+HOXF__-NKXH	365.2857__202__525	0.7778	2.37116e-05
	+NR2F__+SORY__+TBPF	228.7143__120__327	0.7778	2.88744e-05
	+BCL6__-E2FF	139.1429__70__258	0.7778	3.03038e-05
	+PARF__-DMRT__-OCT1	228__135__320	0.7778	3.398e-05
	+GATA__+SORY__+TBPF__-HOXF	233.5714__111__544	0.7778	3.398e-05
	+CLOX__+FKHD__+HOXF__+TBPF	360.5714__208__596	0.7778	3.62931e-05
	+PARF__+SORY__-AP1R	405.5714__181__578	0.7778	3.76736e-05
	+NKXH__+NR2F__-FKHD	243.75__105__410	0.8889	4.16086e-05
	+ABDB__+SORY__+TBPF__-HOXF	313.8571__169__586	0.7778	4.52594e-05
	+CLOX__+HOMF__+TBPF	303.5714__214__492	0.7778	5.13033e-05
	+CREB__-AP4R__-NKXH	213.1429__80__411	0.7778	5.36204e-05
	-AP4R__-HOXC	168.5714__63__360	0.7778	5.50525e-05
	-DMRT__-HOMF__-HOXF	205__93__438	0.8889	5.79738e-05
	+EVI1__-DMRT	209.7143__121__415	0.7778	5.80136e-05
	+NF1F__-OCT1	92.4286__33__147	0.7778	6.11077e-05
	+ABDB__+SORY__-GATA	245.8571__141__367	0.7778	7.55402e-05
	-GKLF__-NKXH	159.8571__95__304	0.7778	7.55402e-05
	-HEAT__-PAX5	247.8571__114__347	0.7778	8.83383e-05
	+CREB__-CREB__-HOXF__-HOXF	303.5714__147__511	0.7778	9.12528e-05
	+ABDB__+HOXF__-AP1R	426.2857__244__748	0.7778	9.27401e-05
	+CLOX__+HOXF__+TBPF	318.2857__208__476	0.7778	9.65477e-05
9	Pattern: Up-remained; Function: Pyrimidine metabolism
	+BRN5__+EBOX__+NRF1__-AHRR__-E2FF__-EGRF__-SP1F	612__418__857	0.75	0
	+BRN5__+EBOX__+NRF1__-AHRR__-E2FF__-EGRF__-NRF1	565.3333__459__645	0.75	0
	+EBOX__+EGRF__+EGRF__+NR2F__+RXRF__-HESF__-NRSF	545.6667__457__706	0.75	0
	+BRN5__+EBOX__+NRF1__-AHRR__-E2FF__-EKLF	488__437__556	0.75	0
	+BRN5__+EBOX__+NRF1__-AHRR__-E2FF__-E2FF__-EGRF	562.3333__417__780	0.75	7.85661e-10
	+EBOX__+EGRF__+EGRF__+EGRF__+NR2F__-HESF__-NRSF	545.6667__457__706	0.75	1.96386e-09
	+BRN5__-EBOX__-EBOX__-EGRF__-EKLF__-EKLF	554.6667__437__671	0.75	3.92712e-09
	+EGRF__+EGRF__+EGRF__+NR2F__+RXRF__-HESF__-NRSF	378.3333__305__499	0.75	3.92712e-09
	+BRN5__+EBOX__+NRF1__-AHRR__-E2FF__-SP1F	601.6667__387__857	0.75	6.87142e-09
	+CTCF__+EGRF__+EGRF__+NR2F__+RXRF__-HESF__-NRSF	420.3333__364__476	0.75	6.87142e-09
	+ETSF__-AHRR__-FKHD__-NOLF__-ZBPF	397__320__442	0.75	6.87142e-09
	+BRN5__+EBOX__+NRF1__-AHRR__-E2FF__-EGRF	482__417__539	0.75	1.09926e-08
	+BRN5__+EBOX__+NRF1__-AHRR__-E2FF__-NRF1	492.6667__459__536	0.75	1.09926e-08
	+AHRR__+NR2F__+RXRF__-HESF__-NRSF	238__189__286	0.75	1.09926e-08
	+BRN5__+EBOX__+NRF1__-AHRR__-E2FF__-E2FF	542.6667__391__776	0.75	1.09926e-08
	+EBOX__+EGRF__+NR2F__+RXRF__-HESF__-NRSF	545.6667__457__706	0.75	1.09926e-08
	+BRN5__+EBOX__+NRF1__-AHRR__-EGRF__-NRF1	529__459__592	0.75	1.09926e-08
	+BRN5__+EBOX__-AHRR__-E2FF__-EGRF__-SP1F	612__418__857	0.75	1.64864e-08
	-E2FF__-EBOX__-EBOX__-EGRF__-EKLF__-NOLF__-ZBPF	626.3333__440__878	0.75	1.64864e-08
	+BRN5__-EBOX__-EBOX__-EGRF__-EGRF__-EKLF	554.6667__437__671	0.75	2.35484e-08
	+EBOX__+GLIF__+ZBPF__-CAAT__-NRSF__-ZBPF	432.3333__340__569	0.75	2.35484e-08
	+BRN5__+EBOX__-AHRR__-E2FF__-EGRF__-NRF1	565.3333__459__645	0.75	3.23742e-08
	+CTCF__+E2FF__+NR2F__+RXRF__-HESF__-NRSF	420.3333__364__476	0.75	3.23742e-08
	+EKLF__+MZF1__-EBOX__-EBOX__-HESF__-NOLF	500.6667__426__585	0.75	3.23742e-08
	+BRN5__+EBOX__-AHRR__-E2FF__-E2FF__-EGRF	562.3333__417__780	0.75	3.23742e-08
	+BRN5__+NRF1__-AHRR__-E2FF__-E2FF__-EGRF	562.3333__417__780	0.75	3.23742e-08
	+EBOX__+EGRF__+EGRF__+NR2F__-HESF__-NRSF	545.6667__457__706	0.75	3.23742e-08
	-E2FF__-EBOX__-EBOX__-EGRF__-EKLF__-NRSF__-ZBPF	626.3333__440__878	0.75	4.31591e-08
	+DEAF__+HEN1__-AP4R__-CDEF	296.6667__152__383	0.75	4.31591e-08
	-E2FF__-EBOX__-EBOX__-EGRF__-EKLF__-NRF1__-NRF1__-ZBPF	626.3333__440__878	0.75	5.60983e-08
	+AHRR__+EGRF__+NR2F__-HESF__-NRSF	261__189__308	0.75	5.60983e-08
	+CTCF__+EGRF__+EGRF__+EGRF__+NR2F__-HESF__-NRSF	420.3333__364__476	0.75	5.60983e-08
	+EGRF__+EGRF__+EGRF__+NR2F__+RXRF__-HESF	311.3333__257__369	0.75	5.60983e-08
	+BRN5__+EBOX__+NRF1__-AHRR__-EKLF	461__437__475	0.75	7.1387e-08
	+BRN5__+NRF1__-AHRR__-E2FF__-EKLF	488__437__556	0.75	7.1387e-08
	+BRN5__+EBOX__-AHRR__-E2FF__-EKLF	488__437__556	0.75	7.1387e-08
	+P53F__+SP1F__-E2FF__-EBOX__-EBOX__-HESF	625__323__808	0.75	7.1387e-08
	+ETSF__-AHRR__-FKHD__-NRSF__-ZBPF	452__320__594	0.75	7.1387e-08
	+ETSF__-AHRR__-FKHD__-NOLF	300.6667__291__310	0.75	7.1387e-08
	-E2FF__-EBOX__-EBOX__-KLFS__-NOLF__-ZBPF	571.3333__396__878	0.75	7.1387e-08
	+BRN5__+EBOX__+NRF1__+NRF1__-EKLF	488__437__556	0.75	7.1387e-08
	+BRN5__+EBOX__-EBOX__-EGRF__-EKLF__-EKLF	530__437__597	0.75	7.1387e-08
	+BRN5__+EBOX__-EBOX__-EGRF__-EGRF__-EKLF	530__437__597	0.75	7.1387e-08
	+CTCF__+E2FF__+EGRF__+EGRF__+GREF__+MZF1	496.6667__346__626	0.75	7.1387e-08
	-E2FF__-EBOX__-EBOX__-XBBF__-ZFXY	492.6667__315__662	0.75	8.92203e-08
	+BRN5__+EBOX__+NRF1__-AHRR__-NRF1	468.3333__410__536	0.75	8.92203e-08
	+E2FF__+NOLF__+NRF1__+SP1F__-CDEF__-EBOX	405.6667__324__469	0.75	8.92203e-08
	+BRN5__+EBOX__-CTCF__-E2FF__-E2FF__-EGRF	562.3333__417__780	0.75	1.09793e-07
	+BRN5__-EBOX__-EBOX__-EKLF__-EKLF	482__219__671	0.75	1.09793e-07
	+CTCF__+EGRF__+EGRF__+ETSF__+MTF1__-E2FF	517.3333__489__537	0.75	1.09793e-07
	-E2FF__-EBOX__-EGRF__-XBBF__-ZFXY	492.6667__315__662	0.75	1.09793e-07
	-E2FF__-EBOX__-EBOX__-EGRF__-EKLF__-NOLF	607.6667__431__859	0.75	1.09793e-07
	+CTCF__+E2FF__+EGRF__+NR2F__-HESF__-NRSF	420.3333__364__476	0.75	1.09793e-07
	-E2FF__-EBOX__-EBOX__-EGRF__-EKLF__-NRF1__-NRSF	594__363__783	0.75	1.333e-07
	+GLIF__+NOLF__-E2FF__-EKLF__-P53F	444__325__558	0.75	1.333e-07
	+BRN5__+NRF1__-AHRR__-E2FF__-EGRF__-SP1F	612__418__857	0.75	1.333e-07
	+EBOX__+EGRF__+EGRF__+NR2F__+RXRF__-NRSF	545.6667__457__706	0.75	1.59936e-07
	+SP1F__-E2FF__-EBOX__-EBOX__-HESF__-NOLF	651__462__868	0.75	1.59936e-07
	+ETSF__+GLIF__+ZBPF__-CAAT__-NRSF__-ZBPF	452__320__594	0.75	1.59936e-07
	+BRN5__+EBOX__-CTCF__-E2FF__-EGRF__-NRF1	565.3333__459__645	0.75	1.89895e-07
	+EBOX__+EGRF__+ETSF__+MTF1__-E2FF	553__313__767	0.75	1.89895e-07
	+BRN5__+NRF1__-AHRR__-EGRF__-NRF1	529__459__592	0.75	1.89895e-07
	+CTCF__+EGRF__+NR2F__+RXRF__-HESF__-NRSF	420.3333__364__476	0.75	1.89895e-07
	-E2FF__-EBOX__-EBOX__-HESF__-NOLF__-ZBPF	626.3333__440__878	0.75	1.89895e-07
	+CTCF__+EGRF__+EGRF__+NR2F__+RXRF__-HESF	353.3333__291__453	0.75	1.89895e-07
	+BRN5__+EBOX__+EGRF__+NRF1__+ZBPF	507.3333__474__555	0.75	1.89895e-07
	+BRN5__+EGRF__-CDEF__-PAX5__-SP1F	540__359__857	0.75	1.89895e-07
	-E2FF__-EBOX__-EBOX__-EGRF__-EGRF__-NOLF__-ZBPF	626.3333__440__878	0.75	1.89895e-07
	+BRN5__+EBOX__+NRF1__-E2FF__-EKLF	488__437__556	0.75	2.23372e-07
	+AHRR__+E2FF__+E2FF__-PAX5__-ZF5F	314.3333__254__353	0.75	2.23372e-07
	+GLIF__+NOLF__+NRF1__+SP1F__-CDEF__-EBOX	493__353__650	0.75	2.23372e-07
	+E2FF__+NOLF__-E2FF__-EKLF__-P53F	356.6667__318__420	0.75	2.23372e-07
	+EBOX__+EGRF__+EGRF__+EGRF__+GREF__+MZF1	622__439__856	0.75	2.23372e-07
	-E2FF__-EBOX__-EBOX__-EKLF__-NOLF__-ZBPF	571.3333__396__878	0.75	2.23372e-07
	+E2FF__+NOLF__+NRF1__-E2FF__-P53F	356.6667__318__420	0.75	2.60561e-07
	+BRN5__+EBOX__+NRF1__-E2FF__-EGRF__-NRF1	565.3333__459__645	0.75	2.60561e-07
	+BRN5__+SP1F__-CDEF__-PAX5__-SP1F	540__359__857	0.75	2.60561e-07
	+GLIF__+NOLF__+NRF1__-E2FF__-P53F	444__325__558	0.75	2.60561e-07
	+AHRR__+E2FF__+RXRF__-HESF__-NRSF	261__189__308	0.75	3.01656e-07
	+BRN5__+EBOX__-EBOX__-NRF1__-NRF1	379.3333__269__459	0.75	3.01656e-07
	+ETSF__-AHRR__-CAAT__-NRSF__-ZBPF	452__320__594	0.75	3.01656e-07
	+BRN5__+EBOX__+NRF1__+NRF1__+ZBPF	507.3333__474__555	0.75	3.46852e-07
	+EBOX__+GLIF__+ZBPF__-CAAT__-NRSF	346.3333__234__474	0.75	3.46852e-07
	+BRN5__+E2FF__+NOLF__-E2FF__-EGRF	562.3333__417__780	0.75	3.46852e-07
	-E2FF__-EBOX__-EBOX__-KLFS__-ZFXY	442__315__688	0.75	3.46852e-07
	-E2FF__-EBOX__-EBOX__-EGRF__-EGRF__-NRSF__-ZBPF	626.3333__440__878	0.75	3.46852e-07
	-E2FF__-EBOX__-EBOX__-EGRF__-EKLF__-GLIF	609.3333__458__772	0.75	3.46852e-07
	+CTCF__+EGRF__+EGRF__+EGRF__+GREF__+MZF1	496.6667__346__626	0.75	3.96342e-07
	+BRN5__+EBOX__+NRF1__-E2FF__-EGRF__-SP1F	612__418__857	0.75	3.96342e-07
	+HOXF__+MYOD__+PAX5__+PRDF	515.3333__304__710	0.75	3.96342e-07
	+BRN5__+NRF1__-AHRR__-E2FF__-EGRF	482__417__539	0.75	3.96342e-07
	+CTCF__+EGRF__+ETSF__+MTF1__-E2FF	517.3333__489__537	0.75	3.96342e-07
	+BRN5__-EBOX__-EBOX__-EGRF__-EKLF	413__219__545	0.75	3.96342e-07
	+EBOX__+EGRF__+EGRF__+EGRF__+NR2F__-NRSF	510.6667__457__601	0.75	3.96342e-07
	+BRN5__+EBOX__-AHRR__-E2FF__-SP1F	601.6667__387__857	0.75	3.96342e-07
	-E2FF__-EBOX__-EBOX__-KLFS__-NRSF__-ZBPF	626.3333__440__878	0.75	4.5032e-07
	+CTCF__+E2FF__+EGRF__+GREF__+MZF1	496.6667__346__626	0.75	4.5032e-07
	+BRN5__+EBOX__-AHRR__-EGRF__-NRF1	529__459__592	0.75	4.5032e-07
	-E2FF__-EBOX__-EBOX__-EKLF__-NRF1__-NRF1__-ZBPF	626.3333__440__878	0.75	4.5032e-07
	+BRN5__+EBOX__-CTCF__-E2FF__-EGRF__-SP1F	612__418__857	0.75	4.5032e-07
	+BRN5__-EBOX__-EBOX__-NRF1__-SP1F	564.6667__404__857	0.75	5.08981e-07
	+ETSF__+MAZF__+MAZF__+NR2F__+NRF1__-E2FF	798.3333__557__973	0.75	5.08981e-07
	+CTCF__+E2FF__+EGRF__+NRF1__-EGRF__-HESF__-NRSF	420.3333__364__476	0.75	5.08981e-07
	+BRN5__+EBOX__-EBOX__-EKLF__-EKLF	457.3333__219__597	0.75	5.08981e-07
	+BRN5__-EBOX__-EKLF__-NRF1__-SP1F	617__433__857	0.75	5.08981e-07
	+EGRF__+EGRF__+EGRF__-EBOX__-HESF__-NOLF	538.3333__472__575	0.75	5.08981e-07
	+EKLF__+MZF1__-EBOX__-EBOX__-HESF__-SP1F	331__253__399	0.75	5.08981e-07
	+AHRR__+NR2F__+RXRF__-HESF	171__156__191	0.75	5.08981e-07
	+EBOX__+PAX5__-CTCF__-CTCF__-EKLF__-EKLF	407.3333__359__471	0.75	5.08981e-07
	+BRN5__-EBOX__-EKLF__-NRF1__-NRF1	529.3333__410__645	0.75	5.08981e-07
	-E2FF__-EBOX__-EBOX__-EKLF__-NRSF__-ZBPF	626.3333__440__878	0.75	5.08981e-07
	+BRN5__-EBOX__-EBOX__-NRF1__-NRF1	404__269__533	0.75	5.08981e-07
	+EGRF__+NRF1__+RXRF__-HESF__-NOLF	538.3333__472__575	0.75	5.72516e-07
	+BRN5__+NRF1__-AHRR__-E2FF__-SP1F	601.6667__387__857	0.75	5.72516e-07
	+BRN5__-EBOX__-EGRF__-EKLF__-EKLF	554.6667__437__671	0.75	5.72516e-07
	+BRN5__-EBOX__-EBOX__-EGRF__-NRF1	472.3333__348__536	0.75	5.72516e-07
	-E2FF__-EBOX__-EBOX__-KLFS__-NRF1__-NRSF	594__363__783	0.75	5.72516e-07
	-E2FF__-EBOX__-EBOX__-HESF__-ZFXY	492.6667__315__662	0.75	5.72516e-07
	-E2FF__-EBOX__-EBOX__-EGRF__-EKLF__-NRF1__-ZBPF	626.3333__440__878	0.75	6.41121e-07
	+EKLF__+MZF1__-EBOX__-EBOX__-HESF__-NRSF	405.6667__285__509	0.75	6.41121e-07
	+AHRR__+E2FF__+GREF__+MZF1	337.3333__290__383	0.75	6.41121e-07
	+CTCF__+EGRF__+EGRF__+EGRF__+MTF1__-E2FF	517.3333__489__537	0.75	6.41121e-07
	+NKXH__+NR2F__-E2FF__-HEN1__-MYOD	370__305__498	0.75	6.41121e-07
	+EBOX__+EBOX__-CAAT__-NRSF__-ZBPF	459__340__569	0.75	6.41121e-07
	+EBOX__+EGRF__+EGRF__+RXRF__-HESF__-NRSF	545.6667__457__706	0.75	6.41121e-07
	+BRN5__+NRF1__-AHRR__-EKLF	461__437__475	0.75	6.41121e-07
	+EGRF__+EGRF__+RXRF__-HESF__-NOLF	538.3333__472__575	0.75	7.14988e-07
	+BRN5__-EBOX__-EBOX__-EGRF__-EGRF	437.3333__223__550	0.75	7.14988e-07
	+EKLF__+MZF1__-EBOX__-EBOX__-NOLF	500.6667__426__585	0.75	7.14988e-07
	+ETSF__-NFKB__-NRF1__-SMAD__-ZBPF	593__330__855	0.75	7.14988e-07
	+EGRF__+EGRF__+EGRF__+NR2F__+RXRF__-E2FF	326__225__392	0.75	7.14988e-07
	+BRN5__+EBOX__+ZBPF__-EKLF__-EKLF	530__437__597	0.75	7.14988e-07
	+DEAF__+HEN1__-CDEF	296.6667__152__383	0.75	7.14988e-07
	+EKLF__-EBOX__-EBOX__-HESF__-NOLF	492.6667__426__585	0.75	7.14988e-07
	+HOXF__-E2FF__-PAX5__-ZF5F	220.6667__207__236	0.75	7.14988e-07
	+EBOX__+ZBPF__-CAAT__-NRSF__-ZBPF	432.3333__340__569	0.75	7.14988e-07
	+BRN5__+EBOX__+NRF1__+NRF1__-EGRF	501.6667__476__539	0.75	7.14988e-07
	+EGRF__+NR2F__+RXRF__-HESF__-NOLF	422__302__568	0.75	7.14988e-07
	+ETSF__+MAZF__+MAZF__-CDEF__-EBOX__-EBOX	504__210__847	0.75	7.14988e-07
	-E2FF__-EBOX__-EBOX__-EGRF__-EGRF__-NRF1__-NRSF	594__363__783	0.75	7.94311e-07
	-E2FF__-EBOX__-EGRF__-EKLF__-NOLF__-ZBPF	626.3333__440__878	0.75	7.94311e-07
	+EBOX__+EBOX__+EGRF__+GREF__+MZF1	648.6667__439__936	0.75	7.94311e-07
	+E2FF__+NOLF__+SP1F__-CDEF__-EBOX	405.6667__324__469	0.75	7.94311e-07
	+EBOX__+EGRF__+EGRF__+GREF__+MZF1	622__439__856	0.75	7.94311e-07
	+BRN5__+EBOX__+EGRF__+ETSF__+NRF1	525__459__580	0.75	7.94311e-07
	+EBOX__+EGRF__+EGRF__+NR2F__+RXRF__-E2FF	493.3333__336__767	0.75	8.79282e-07
	+BRN5__+E2FF__+NRF1__+ZBPF__-NRF1	565.3333__459__645	0.75	8.79282e-07
	+EBOX__+EGRF__+ETSF__+NRF1__+NRF1__-NOLF	557.6667__276__847	0.75	8.79282e-07
	+BRN5__+E2FF__+EGRF__+NRF1__+ZBPF	507.3333__474__555	0.75	8.79282e-07
	+BRN5__-EBOX__-EBOX__-EGRF__-SP1F	607.6667__474__857	0.75	8.79282e-07
	+BRN5__+EBOX__-AHRR__-E2FF__-E2FF	542.6667__391__776	0.75	8.79282e-07
	+EBOX__+EGRF__+ETSF__+ZBPF__-EKLF__-EKLF	392.6667__359__427	0.75	8.79282e-07
	-E2FF__-EBOX__-EBOX__-EGRF__-NOLF__-ZBPF	571.3333__396__878	0.75	8.79282e-07
	+BRN5__+EBOX__+EGRF__+ETSF__-NRF1	529__459__592	0.75	8.79282e-07
	+BRN5__+EBOX__+EBOX__+NRF1__-EGRF	582__476__780	0.75	8.79282e-07
	+BRN5__+EBOX__-EGRF__-EKLF__-EKLF	530__437__597	0.75	8.79282e-07
	+CTCF__+EGRF__+EGRF__-EBOX__-HESF__-NOLF	529.6667__475__617	0.75	8.79282e-07
	+BRN5__+EBOX__+EGRF__+ETSF__+PAX5	580__281__962	0.75	9.70095e-07
	+EKLF__+MZF1__+RXRF__-HESF__-NOLF	500.6667__426__585	0.75	9.70095e-07
	+BRN5__+EBOX__-EBOX__-NRF1__-SP1F	540__359__857	0.75	9.70095e-07
	+AHRR__+EGRF__+GREF__+MZF1	337.3333__290__383	0.75	9.70095e-07
	+BRN5__+EBOX__+EGRF__+NRF1__-EGRF	501.6667__476__539	0.75	9.70095e-07
	+CTCF__+EGRF__+EGRF__+ETSF__-HESF__-NOLF	522__452__617	0.75	9.70095e-07
	+GLIF__+NOLF__+NRF1__-CDEF__-EBOX	493__353__650	0.75	9.70095e-07
	+E2FF__+NOLF__+NRF1__-CDEF__-EBOX	405.6667__324__469	0.75	9.70095e-07

## Sheet: TFs
Selected relevant transcription factors and their frequency in 9 groups
No.	Transcription factors	Frequency
1	RXRF	8
2	ETSF	7
3	HOXF	7
4	SORY	7
5	STAT	6
6	E2FF	5
7	EKLF	5
8	FKHD	5
9	NKXH	5
10	OCT1	4
11	ABDB*	4
12	CLOX	4
13	EGRF	4
14	IRFF	4
15	MAZF	4
16	NFKB	4
17	NR2F	4
18	SP1F	4
19	TBPF	4
20	XBBF*	4
21	ZBPF	4
22	AP1R*	3
23	AP4R	3
24	CREB	3
25	HOMF	3
26	HOXC*	3
27	NOLF*	3
*: not present in the set of relevant TFs under the analysis using in vivo data of human endotoxemia model.
